# Supplementary material for: Support for multiple classes of local expression clusters in Drosophila melanogaster, but no evidence for gene order conservation
Source: Genome Biol. 2011 Mar 17;12(3):R23. doi: 10.1186/gb-2011-12-3-r23 (PMC3129673; doi:10.1186/gb-2011-12-3-r23)
Supplement: Additional file 1 — FlyBase identifiers for breadth clusters. [file gb-2011-12-3-r23-S1.XLS]

breadth clusters
2L
FBgn0002121 FBgn0031213 FBgn0031216 FBgn0031217 FBgn0026787 FBgn0005278 FBgn0001142 FBgn0031224 FBgn0031227 FBgn0031228 FBgn0031229 FBgn0016977 FBgn0031231 FBgn0031233 FBgn0031238 FBgn0003444 FBgn0031244 FBgn0031245 FBgn0031247 FBgn0017457 FBgn0024352 FBgn0020622 FBgn0004611
FBgn0031250 FBgn0003278 FBgn0023444 FBgn0002593 FBgn0031253 FBgn0004583 FBgn0015924 FBgn0031256 FBgn0027592 FBgn0043364 FBgn0010602 FBgn0031260 FBgn0031263 FBgn0031265 FBgn0021874 FBgn0031266 FBgn0031267 FBgn0031268 FBgn0031270
FBgn0031310 FBgn0031312 FBgn0031313 FBgn0031315 FBgn0024314 FBgn0051922 FBgn0031317 FBgn0031318 FBgn0031319 FBgn0031320 FBgn0031322
FBgn0031450 FBgn0031452 FBgn0031453 FBgn0031456 FBgn0031457 FBgn0026324 FBgn0028398 FBgn0019830 FBgn0031459
FBgn0015521 FBgn0031474 FBgn0051694 FBgn0031478 FBgn0031479 FBgn0051950 FBgn0024947 FBgn0004584 FBgn0031484 FBgn0031485 FBgn0025109 FBgn0002989 FBgn0031489 FBgn0031491 FBgn0031492 FBgn0031493 FBgn0031494 FBgn0031495 FBgn0031497 FBgn0031498 FBgn0031500
FBgn0031505 FBgn0011648 FBgn0051953 FBgn0014906
FBgn0031656 FBgn0031657 FBgn0010607 FBgn0031659 FBgn0031660 FBgn0031661 FBgn0031662 FBgn0031663 FBgn0031664 FBgn0053113 FBgn0031670 FBgn0031676 FBgn0028694 FBgn0028572 FBgn0028696 FBgn0031682 FBgn0031684
FBgn0017551 FBgn0031868 FBgn0011737 FBgn0028554 FBgn0026196 FBgn0004838 FBgn0031871 FBgn0020616 FBgn0031876 FBgn0031877 FBgn0021944 FBgn0026170 FBgn0016978
FBgn0031962 FBgn0031968 FBgn0031969 FBgn0031971 FBgn0031972 FBgn0031974 FBgn0031977 FBgn0044323 FBgn0031979 FBgn0031980 FBgn0031981 FBgn0011230 FBgn0013531 FBgn0020240 FBgn0031987 FBgn0031990 FBgn0031992 FBgn0031995 FBgn0031996 FBgn0031997 FBgn0031998 FBgn0003607 FBgn0032000 FBgn0032001 FBgn0032005 FBgn0032006
FBgn0032026 FBgn0010265 FBgn0032029 FBgn0032030 FBgn0032031 FBgn0032032 FBgn0032033 FBgn0032034 FBgn0032035 FBgn0032036 FBgn0051898 FBgn0001084 FBgn0020497 FBgn0032042 FBgn0027932 FBgn0027780 FBgn0029173 FBgn0032047 FBgn0032051 FBgn0032052 FBgn0032053
FBgn0015393 FBgn0011207 FBgn0051710 FBgn0032138
FBgn0011291 FBgn0025117 FBgn0032147 FBgn0042174 FBgn0032149 FBgn0029174 FBgn0032154 FBgn0010520 FBgn0004867 FBgn0032156 FBgn0032157 FBgn0024285 FBgn0040064 FBgn0032160 FBgn0032161 FBgn0032162 FBgn0051712 FBgn0051713
FBgn0032170 FBgn0032172 FBgn0015664 FBgn0011272
FBgn0005593 FBgn0032191 FBgn0032193 FBgn0032194 FBgn0024320 FBgn0032195 FBgn0032196 FBgn0032197 FBgn0032198 FBgn0004419 FBgn0024248 FBgn0051717 FBgn0032200 FBgn0026379 FBgn0011305 FBgn0032202 FBgn0032204 FBgn0032205 FBgn0032208 FBgn0032210 FBgn0005322 FBgn0032214 FBgn0032215 FBgn0032216 FBgn0032217 FBgn0032218 FBgn0032222 FBgn0032223 FBgn0051715 FBgn0032224 FBgn0032229 FBgn0032231
FBgn0000413 FBgn0032237 FBgn0051716 FBgn0003942 FBgn0025366 FBgn0032242 FBgn0032243 FBgn0032246 FBgn0010083 FBgn0022268 FBgn0032247 FBgn0032248 FBgn0004915 FBgn0032250 FBgn0027052 FBgn0032251 FBgn0032256 FBgn0026431 FBgn0032258 FBgn0032259 FBgn0032261 FBgn0021953
FBgn0051866 FBgn0042127 FBgn0032393 FBgn0032394
FBgn0032465 FBgn0021796 FBgn0032467 FBgn0032469
FBgn0032474 FBgn0024291 FBgn0032475 FBgn0032476 FBgn0032477 FBgn0032479 FBgn0032480 FBgn0032481 FBgn0032482 FBgn0032485 FBgn0032486 FBgn0032487 FBgn0032488
FBgn0001994 FBgn0028375 FBgn0015338 FBgn0011708 FBgn0000339 FBgn0000250 FBgn0014092 FBgn0001995 FBgn0000307 FBgn0025678 FBgn0020415 FBgn0032586 FBgn0032587
FBgn0001202 FBgn0051800 FBgn0002022 FBgn0032744 FBgn0032746 FBgn0002021 FBgn0032748 FBgn0032750
FBgn0032774 FBgn0032775 FBgn0041789 FBgn0032781 FBgn0032782 FBgn0032783 FBgn0003346 FBgn0024230 FBgn0003732 FBgn0032787 FBgn0032790 FBgn0032791 FBgn0032793 FBgn0032796 FBgn0032799 FBgn0032801 FBgn0053116 FBgn0003231 FBgn0032805 FBgn0005672 FBgn0032812 FBgn0032814 FBgn0032815 FBgn0032816 FBgn0032817 FBgn0032818 FBgn0032820 FBgn0032822 FBgn0004811 FBgn0032833
FBgn0032897 FBgn0032900 FBgn0032901 FBgn0032907 FBgn0032910 FBgn0032915 FBgn0032916 FBgn0023388 FBgn0032919 FBgn0024371 FBgn0032921 FBgn0032922 FBgn0032923 FBgn0032924 FBgn0032925 FBgn0032926 FBgn0010100 FBgn0000239
FBgn0032974 FBgn0025674 FBgn0032976 FBgn0032979 FBgn0032986 FBgn0032987 FBgn0032988 FBgn0040009 FBgn0040011 FBgn0058439 FBgn0041004 FBgn0002566 FBgn0058005

2R
FBgn0002774 FBgn0004603 FBgn0033050 FBgn0000043 FBgn0033052 FBgn0033055 FBgn0033059 FBgn0033060 FBgn0033062 FBgn0000546
FBgn0033117 FBgn0033121 FBgn0022960 FBgn0033122 FBgn0029508 FBgn0050159 FBgn0029507 FBgn0029506 FBgn0033127
FBgn0033178 FBgn0033179 FBgn0033183 FBgn0033184 FBgn0033185 FBgn0033186 FBgn0033187 FBgn0033188 FBgn0033191 FBgn0050499 FBgn0004132 FBgn0033194
FBgn0028687 FBgn0050491 FBgn0033204 FBgn0033205 FBgn0033206 FBgn0033208 FBgn0033209 FBgn0033212 FBgn0050493
FBgn0042135 FBgn0050497 FBgn0015614 FBgn0001091 FBgn0002891 FBgn0033224 FBgn0003317 FBgn0033225 FBgn0033226 FBgn0029093 FBgn0003082 FBgn0050382 FBgn0033229 FBgn0033232 FBgn0015509
FBgn0021825 FBgn0033339 FBgn0033340 FBgn0033341 FBgn0004921 FBgn0033342 FBgn0050349 FBgn0003074 FBgn0002552 FBgn0033348 FBgn0033349 FBgn0033350 FBgn0033351 FBgn0033352 FBgn0033356 FBgn0053199 FBgn0033357 FBgn0011300
FBgn0010220 FBgn0033373 FBgn0033375 FBgn0033376 FBgn0015838 FBgn0033377 FBgn0033378 FBgn0033379 FBgn0033380 FBgn0033381 FBgn0033382 FBgn0050342 FBgn0050344
FBgn0033400 FBgn0033401 FBgn0033402 FBgn0016078 FBgn0033413 FBgn0017558 FBgn0033421 FBgn0033426 FBgn0033428 FBgn0033429 FBgn0025286 FBgn0033431 FBgn0010342 FBgn0033434 FBgn0050000 FBgn0050005 FBgn0023143 FBgn0010316 FBgn0033446 FBgn0033448 FBgn0033449 FBgn0033451 FBgn0033452 FBgn0033453 FBgn0023175 FBgn0033454 FBgn0050010 FBgn0011241 FBgn0033457 FBgn0033460
FBgn0033465 FBgn0033467 FBgn0033466 FBgn0033468 FBgn0027619 FBgn0033471 FBgn0033473 FBgn0033474 FBgn0033475 FBgn0033476 FBgn0033477 FBgn0033478 FBgn0033479 FBgn0033480 FBgn0033482 FBgn0033483 FBgn0001291 FBgn0033485 FBgn0003071 FBgn0033486 FBgn0010531 FBgn0050011 FBgn0033494 FBgn0033495
FBgn0033523 FBgn0033527 FBgn0027842 FBgn0033528 FBgn0033529 FBgn0005630 FBgn0004399 FBgn0033538 FBgn0033539 FBgn0033540
FBgn0033544 FBgn0024956 FBgn0053144 FBgn0033547 FBgn0033548 FBgn0033550 FBgn0033551 FBgn0029134 FBgn0033555 FBgn0033556 FBgn0033557 FBgn0050015 FBgn0033562 FBgn0010356 FBgn0050020 FBgn0017414 FBgn0033569 FBgn0033570 FBgn0033571
FBgn0033605 FBgn0041174 FBgn0033608 FBgn0033609 FBgn0015582 FBgn0033615 FBgn0025373 FBgn0033616
FBgn0033683 FBgn0033686 FBgn0033688 FBgn0014184 FBgn0023167 FBgn0010621 FBgn0033690 FBgn0033691 FBgn0033692 FBgn0000426 FBgn0033698 FBgn0033699
FBgn0000662 FBgn0033872 FBgn0033875 FBgn0033879 FBgn0033882 FBgn0033883 FBgn0013733 FBgn0026611 FBgn0033886 FBgn0013770 FBgn0033889 FBgn0033891 FBgn0002643 FBgn0033897 FBgn0040751 FBgn0033899 FBgn0033900 FBgn0033902 FBgn0033905 FBgn0033906 FBgn0033907 FBgn0000289 FBgn0050069 FBgn0033912 FBgn0033915 FBgn0033916 FBgn0033918 FBgn0033919 FBgn0028428 FBgn0033924 FBgn0033926 FBgn0033929
FBgn0033934 FBgn0033935 FBgn0001332 FBgn0024698 FBgn0000142 FBgn0050197 FBgn0020245 FBgn0010397 FBgn0019938 FBgn0050077 FBgn0003742 FBgn0033945 FBgn0010638 FBgn0033948 FBgn0033951
FBgn0033995 FBgn0033996 FBgn0033998 FBgn0034001 FBgn0034002 FBgn0003328 FBgn0034008 FBgn0004698 FBgn0034009 FBgn0013750
FBgn0034027 FBgn0022097 FBgn0034032 FBgn0024754 FBgn0013762 FBgn0034033 FBgn0034035 FBgn0010426 FBgn0053139
FBgn0034083 FBgn0034084 FBgn0015754 FBgn0034087 FBgn0034089 FBgn0015295 FBgn0034091 FBgn0034093
FBgn0010620 FBgn0034210 FBgn0016697 FBgn0021818 FBgn0034214 FBgn0034215 FBgn0027506 FBgn0024196 FBgn0034223 FBgn0022987 FBgn0050104 FBgn0034230 FBgn0034231 FBgn0034232 FBgn0028382 FBgn0010409 FBgn0034242 FBgn0034243 FBgn0040294 FBgn0034245 FBgn0016701 FBgn0034248 FBgn0029006
FBgn0034259 FBgn0034261 FBgn0034262 FBgn0027872 FBgn0034265 FBgn0034266 FBgn0034269 FBgn0034271
FBgn0034299 FBgn0034300 FBgn0003520 FBgn0001222 FBgn0003044 FBgn0003031 FBgn0034304 FBgn0022238 FBgn0034308 FBgn0034310 FBgn0034312 FBgn0034313 FBgn0034315
FBgn0034335 FBgn0027835 FBgn0034345 FBgn0034346 FBgn0050118 FBgn0034350 FBgn0034351 FBgn0034354 FBgn0034355 FBgn0003067 FBgn0050115 FBgn0034361 FBgn0034362 FBgn0034366 FBgn0034365 FBgn0034367 FBgn0000566 FBgn0034368 FBgn0050122 FBgn0034371 FBgn0034372
FBgn0034390 FBgn0034392 FBgn0010651 FBgn0034394 FBgn0010551 FBgn0034398 FBgn0034399 FBgn0034400 FBgn0034401 FBgn0034402 FBgn0010053 FBgn0034405 FBgn0034408 FBgn0041702 FBgn0034410
FBgn0034442 FBgn0034443 FBgn0012051 FBgn0020440 FBgn0040273 FBgn0013325 FBgn0003887 FBgn0034451
FBgn0050291 FBgn0001133 FBgn0034572 FBgn0034573 FBgn0050296 FBgn0034576 FBgn0034577 FBgn0034578 FBgn0034579
FBgn0034743 FBgn0034744 FBgn0053143 FBgn0019949 FBgn0026261 FBgn0034750 FBgn0034751 FBgn0034753
FBgn0034792 FBgn0034793 FBgn0034794 FBgn0034796 FBgn0034797 FBgn0010660 FBgn0034802 FBgn0034803
FBgn0028411 FBgn0034913 FBgn0034914 FBgn0021895 FBgn0034915 FBgn0024234 FBgn0034918 FBgn0025335 FBgn0034919 FBgn0025352 FBgn0011236 FBgn0020372 FBgn0025336 FBgn0034921 FBgn0034925 FBgn0015268 FBgn0034931 FBgn0034933 FBgn0023477 FBgn0034936 FBgn0034938 FBgn0034939 FBgn0034940 FBgn0020764 FBgn0003008 FBgn0034945 FBgn0034946 FBgn0002791 FBgn0034948 FBgn0005612 FBgn0019948 FBgn0034951 FBgn0034958 FBgn0034959 FBgn0022708 FBgn0011695 FBgn0013764 FBgn0034962 FBgn0034963 FBgn0034964 FBgn0011726 FBgn0028552 FBgn0023170 FBgn0025806 FBgn0034970 FBgn0034971 FBgn0023081 FBgn0034975 FBgn0041582 FBgn0021875 FBgn0034982 FBgn0019643 FBgn0015544 FBgn0034986 FBgn0034987 FBgn0034988 FBgn0034989
FBgn0019886 FBgn0035016 FBgn0050169 FBgn0035020 FBgn0035021 FBgn0035024 FBgn0035025 FBgn0035026 FBgn0035027 FBgn0035028 FBgn0035032 FBgn0035033 FBgn0035035 FBgn0035039 FBgn0015040

3L
FBgn0052344 FBgn0052343 FBgn0035133 FBgn0023000 FBgn0035136 FBgn0035137 FBgn0001316 FBgn0035140 FBgn0035141 FBgn0035142 FBgn0035145 FBgn0035146 FBgn0035147 FBgn0035149 FBgn0035150 FBgn0035152 FBgn0035153 FBgn0035155 FBgn0035160 FBgn0000575 FBgn0035162 FBgn0035165 FBgn0035169 FBgn0052479 FBgn0035173
FBgn0035268 FBgn0035270 FBgn0035271 FBgn0035272 FBgn0011573
FBgn0035283 FBgn0004636 FBgn0042712 FBgn0035285 FBgn0002183 FBgn0000109
FBgn0052296 FBgn0035370 FBgn0035372 FBgn0035374 FBgn0035375
FBgn0035388 FBgn0040308 FBgn0035390 FBgn0052484 FBgn0052485 FBgn0052486 FBgn0035397 FBgn0035400 FBgn0035401 FBgn0035402 FBgn0012049 FBgn0035404 FBgn0035405 FBgn0024194 FBgn0035407 FBgn0052280 FBgn0052278 FBgn0052281 FBgn0035411
FBgn0035515 FBgn0041171 FBgn0035517 FBgn0035518 FBgn0035519 FBgn0035520 FBgn0035523 FBgn0035526 FBgn0015829 FBgn0041630 FBgn0035528 FBgn0035529 FBgn0052250 FBgn0035532 FBgn0035533 FBgn0035534 FBgn0035537 FBgn0035540 FBgn0035541 FBgn0035542
FBgn0035593 FBgn0035592 FBgn0035591 FBgn0035590 FBgn0035589 FBgn0035588 FBgn0010747 FBgn0052423 FBgn0016031 FBgn0004380 FBgn0035600 FBgn0035601 FBgn0035603
FBgn0035630 FBgn0035631 FBgn0035632 FBgn0040298 FBgn0015806 FBgn0035639
FBgn0035763 FBgn0035765 FBgn0035766 FBgn0011640 FBgn0035767 FBgn0015298 FBgn0019662 FBgn0035770 FBgn0035771 FBgn0035772 FBgn0052380 FBgn0016983
FBgn0011744 FBgn0026252 FBgn0035839 FBgn0042112 FBgn0029113 FBgn0010350
FBgn0035848 FBgn0035849 FBgn0035850 FBgn0035851 FBgn0035853 FBgn0035854
FBgn0000116 FBgn0035959 FBgn0035960 FBgn0040827 FBgn0035964
FBgn0001226 FBgn0035983 FBgn0035987 FBgn0035989 FBgn0023129 FBgn0015296 FBgn0005533 FBgn0035993 FBgn0035995 FBgn0052038 FBgn0035997 FBgn0035998 FBgn0035999 FBgn0036000 FBgn0036004 FBgn0036005 FBgn0036007 FBgn0036008 FBgn0010408
FBgn0011802 FBgn0052062 FBgn0001179 FBgn0000629 FBgn0036090 FBgn0052066 FBgn0036096 FBgn0052068 FBgn0036099 FBgn0036104 FBgn0036105 FBgn0036107 FBgn0036111
FBgn0036165 FBgn0036173 FBgn0036180 FBgn0036184 FBgn0042138 FBgn0036187 FBgn0036188 FBgn0015828 FBgn0036191 FBgn0036194 FBgn0036196 FBgn0036198 FBgn0036199
FBgn0014007 FBgn0052112 FBgn0052109 FBgn0010235 FBgn0036305 FBgn0036306 FBgn0052113 FBgn0036309 FBgn0036312 FBgn0036314 FBgn0036316 FBgn0036317 FBgn0036318
FBgn0036546 FBgn0036548 FBgn0036549 FBgn0000212 FBgn0036550 FBgn0036551 FBgn0000115 FBgn0036556 FBgn0036557 FBgn0036558 FBgn0005536 FBgn0036564 FBgn0036566 FBgn0036570 FBgn0017453 FBgn0010280 FBgn0036571 FBgn0003076 FBgn0011016 FBgn0036573 FBgn0036576 FBgn0036578 FBgn0036579 FBgn0036581 FBgn0052155
FBgn0036623 FBgn0036624 FBgn0014163 FBgn0028399 FBgn0036629 FBgn0053158
FBgn0026208 FBgn0036641 FBgn0028693 FBgn0036643 FBgn0052163 FBgn0002283 FBgn0042178 FBgn0042177 FBgn0036648 FBgn0002284 FBgn0004465 FBgn0025558 FBgn0017572 FBgn0040512
FBgn0036691 FBgn0036695 FBgn0036696 FBgn0036697 FBgn0036702
FBgn0036733 FBgn0036735 FBgn0025455 FBgn0036740 FBgn0036741 FBgn0036742 FBgn0004401 FBgn0052177 FBgn0052179 FBgn0036745 FBgn0036746
FBgn0036759 FBgn0036760 FBgn0036761 FBgn0036762 FBgn0036763 FBgn0036764
FBgn0036771 FBgn0036772 FBgn0000568 FBgn0036774 FBgn0036775
FBgn0013717 FBgn0036801 FBgn0042134 FBgn0036804 FBgn0052202 FBgn0036805
FBgn0036909 FBgn0023094 FBgn0036911 FBgn0013799 FBgn0003744 FBgn0052221 FBgn0015796 FBgn0036913 FBgn0036915 FBgn0036916 FBgn0028695 FBgn0020887 FBgn0036918 FBgn0036919 FBgn0036920 FBgn0036921 FBgn0004852
FBgn0037017 FBgn0040634 FBgn0037018 FBgn0016696 FBgn0037019 FBgn0037020 FBgn0037021 FBgn0037022 FBgn0037024 FBgn0037026 FBgn0037027 FBgn0040636 FBgn0027055 FBgn0037031
FBgn0037044 FBgn0037045 FBgn0028402 FBgn0037046 FBgn0020294 FBgn0037051 FBgn0041100 FBgn0053054 FBgn0053056 FBgn0037057 FBgn0037061 FBgn0028427 FBgn0037063 FBgn0012034 FBgn0027945
FBgn0005694 FBgn0037082 FBgn0037087 FBgn0015239 FBgn0053214 FBgn0037092 FBgn0037093 FBgn0037094 FBgn0052442 FBgn0029152 FBgn0015283 FBgn0037097 FBgn0037098 FBgn0052441 FBgn0037105 FBgn0037106 FBgn0037108 FBgn0037109 FBgn0037110 FBgn0052446 FBgn0037116 FBgn0037117 FBgn0037120 FBgn0037121
FBgn0037134 FBgn0037135 FBgn0052448 FBgn0037137 FBgn0037138 FBgn0014362
FBgn0053170 FBgn0037199 FBgn0010348 FBgn0037200 FBgn0037202 FBgn0037203
FBgn0024733 FBgn0000258 FBgn0052350 FBgn0052230 FBgn0058045

3R
FBgn0037231 FBgn0037232 FBgn0037234 FBgn0037235 FBgn0037240 FBgn0003882 FBgn0037241 FBgn0037242 FBgn0037244 FBgn0037245 FBgn0037248 FBgn0037250 FBgn0037251 FBgn0037252 FBgn0051523 FBgn0037255 FBgn0037261 FBgn0037262 FBgn0040466 FBgn0037265 FBgn0051531 FBgn0051534 FBgn0037270 FBgn0026620
FBgn0037328 FBgn0037329 FBgn0037330 FBgn0011715 FBgn0025825 FBgn0037332 FBgn0015402 FBgn0051550 FBgn0037336 FBgn0037339 FBgn0037340 FBgn0037341 FBgn0037342 FBgn0041191 FBgn0023023 FBgn0037345 FBgn0014366 FBgn0015324 FBgn0037347 FBgn0017550 FBgn0019637 FBgn0044823 FBgn0037350 FBgn0037351 FBgn0051549 FBgn0037354 FBgn0051548 FBgn0037356 FBgn0037357 FBgn0037358 FBgn0037359 FBgn0037360 FBgn0037363 FBgn0037368 FBgn0037369 FBgn0037370 FBgn0037371 FBgn0037372 FBgn0037374 FBgn0028690 FBgn0037377 FBgn0037378 FBgn0037382 FBgn0037383 FBgn0037384
FBgn0037465 FBgn0037466 FBgn0037467 FBgn0037468 FBgn0010774 FBgn0037469 FBgn0037470 FBgn0003884 FBgn0037472
FBgn0037526 FBgn0037529 FBgn0037530 FBgn0004901 FBgn0014930 FBgn0000504 FBgn0037533 FBgn0037535 FBgn0037536 FBgn0037537 FBgn0037538 FBgn0037539 FBgn0037541 FBgn0037543 FBgn0037544 FBgn0010812 FBgn0037549 FBgn0037550 FBgn0037551 FBgn0037552 FBgn0037555 FBgn0037556 FBgn0037560
FBgn0037574 FBgn0040529 FBgn0004908 FBgn0037578 FBgn0037580 FBgn0020249 FBgn0037583 FBgn0037592 FBgn0051450 FBgn0051460 FBgn0024326 FBgn0037602 FBgn0000447 FBgn0037603 FBgn0000171 FBgn0037607 FBgn0037608 FBgn0037610 FBgn0037611 FBgn0037613 FBgn0037615 FBgn0037617 FBgn0037621 FBgn0037623 FBgn0037624
FBgn0037632 FBgn0037634 FBgn0037636 FBgn0040532 FBgn0037637 FBgn0037638 FBgn0003177 FBgn0037643 FBgn0037644 FBgn0037647 FBgn0037648 FBgn0037652 FBgn0026380 FBgn0037653 FBgn0037655 FBgn0040534 FBgn0015014 FBgn0002932 FBgn0037657 FBgn0010222 FBgn0014018 FBgn0028708 FBgn0037659 FBgn0003165 FBgn0000412 FBgn0037667 FBgn0037669 FBgn0037670 FBgn0037671
FBgn0014380 FBgn0037700 FBgn0003205 FBgn0014022 FBgn0014023 FBgn0037702 FBgn0037705 FBgn0037707 FBgn0037708 FBgn0037709 FBgn0037710 FBgn0037715 FBgn0037718 FBgn0037719 FBgn0037720 FBgn0005585 FBgn0037723 FBgn0003334 FBgn0037728 FBgn0037731 FBgn0052939 FBgn0051352 FBgn0037734 FBgn0016792 FBgn0002431
FBgn0037777 FBgn0037778 FBgn0037779 FBgn0037780
FBgn0038100 FBgn0051342 FBgn0038106 FBgn0038107 FBgn0038108 FBgn0038110 FBgn0020496 FBgn0038111 FBgn0002354
FBgn0038195 FBgn0038196 FBgn0038197 FBgn0038198
FBgn0020510 FBgn0038206 FBgn0010340 FBgn0003276
FBgn0038301 FBgn0038303 FBgn0038304 FBgn0051155 FBgn0015610 FBgn0038306 FBgn0038307 FBgn0014879 FBgn0016691 FBgn0038312 FBgn0000283 FBgn0038313 FBgn0027378 FBgn0003721 FBgn0004117 FBgn0038316 FBgn0026441 FBgn0038319 FBgn0038321 FBgn0019925 FBgn0051301 FBgn0038323 FBgn0038324 FBgn0038325 FBgn0038326 FBgn0026737 FBgn0038331
FBgn0024329 FBgn0038649 FBgn0038651 FBgn0038652
FBgn0016917 FBgn0040575 FBgn0038803 FBgn0038805 FBgn0038808 FBgn0038809 FBgn0014029 FBgn0038810 FBgn0038811 FBgn0023097 FBgn0001169 FBgn0015279
FBgn0011672 FBgn0025865 FBgn0000083 FBgn0038853 FBgn0038854 FBgn0038855 FBgn0038856 FBgn0015790 FBgn0010770 FBgn0038857 FBgn0023423 FBgn0038858 FBgn0038861 FBgn0038862 FBgn0025803 FBgn0038868 FBgn0038869 FBgn0038870 FBgn0038871 FBgn0038872 FBgn0016700 FBgn0038876 FBgn0038877
FBgn0013948 FBgn0038922 FBgn0038923 FBgn0038924 FBgn0038925 FBgn0019957 FBgn0038927 FBgn0025140 FBgn0038928
FBgn0039109 FBgn0028691 FBgn0001205 FBgn0039110 FBgn0039111 FBgn0039112 FBgn0039115 FBgn0039116 FBgn0015513 FBgn0053111 FBgn0025574 FBgn0016754 FBgn0039125 FBgn0039126 FBgn0039130 FBgn0001098 FBgn0039135 FBgn0039136 FBgn0015795 FBgn0051184 FBgn0020647 FBgn0039139 FBgn0039140 FBgn0039141 FBgn0005649 FBgn0039145 FBgn0040283 FBgn0039149 FBgn0039150 FBgn0039153 FBgn0026317 FBgn0027103 FBgn0051133 FBgn0015765 FBgn0039156 FBgn0039158 FBgn0039159 FBgn0039160 FBgn0029503 FBgn0039163 FBgn0039165 FBgn0039167 FBgn0039169 FBgn0002863 FBgn0039172 FBgn0043884 FBgn0039175 FBgn0011225 FBgn0039179 FBgn0039182 FBgn0039186 FBgn0039187 FBgn0039188
FBgn0039204 FBgn0039205 FBgn0039206 FBgn0039207 FBgn0039208 FBgn0039209 FBgn0039212 FBgn0039213 FBgn0039214 FBgn0000139 FBgn0039215 FBgn0051126 FBgn0039218 FBgn0039219 FBgn0015591 FBgn0040600 FBgn0039223 FBgn0039226 FBgn0039229 FBgn0051357 FBgn0039233 FBgn0039234 FBgn0051119
FBgn0039240 FBgn0039241 FBgn0051120 FBgn0039249 FBgn0039252 FBgn0020626 FBgn0029157 FBgn0039254 FBgn0039258 FBgn0039259 FBgn0015240 FBgn0039260 FBgn0039261 FBgn0039265 FBgn0039266 FBgn0051109 FBgn0051111 FBgn0039269 FBgn0039270 FBgn0011336 FBgn0039272 FBgn0039273 FBgn0053095 FBgn0051108 FBgn0051510
FBgn0039450 FBgn0039451 FBgn0003717 FBgn0051072 FBgn0001197 FBgn0004903 FBgn0039461 FBgn0004359 FBgn0004510 FBgn0015541 FBgn0039462 FBgn0039464 FBgn0039465 FBgn0039467 FBgn0051075
FBgn0039623 FBgn0039625 FBgn0039626 FBgn0003093 FBgn0039627 FBgn0039631 FBgn0039632 FBgn0039634 FBgn0039635 FBgn0039636 FBgn0005596 FBgn0039637 FBgn0039639 FBgn0014869 FBgn0041588 FBgn0041186 FBgn0028692 FBgn0039644 FBgn0039650 FBgn0029176 FBgn0039654
FBgn0024841 FBgn0039687 FBgn0042213 FBgn0039689 FBgn0039690 FBgn0039691 FBgn0001297 FBgn0039696 FBgn0019972 FBgn0039697 FBgn0039698 FBgn0039702

X
FBgn0028969 FBgn0029594 FBgn0023519 FBgn0000117 FBgn0052803 FBgn0010110 FBgn0000667 FBgn0003964 FBgn0000382 FBgn0004654 FBgn0013432 FBgn0004655 FBgn0011576 FBgn0003116 FBgn0023542 FBgn0040899 FBgn0004397 FBgn0003048 FBgn0001330 FBgn0000810 FBgn0000377 FBgn0003079 FBgn0040389 FBgn0003159 FBgn0003714 FBgn0004050 FBgn0040066 FBgn0001404 FBgn0011606 FBgn0004643 FBgn0029629 FBgn0003371 FBgn0024994 FBgn0000376
FBgn0029664 FBgn0029665 FBgn0029666
FBgn0029849 FBgn0003514 FBgn0023458 FBgn0015818 FBgn0040918 FBgn0029853 FBgn0028982 FBgn0029854 FBgn0052745 FBgn0029856 FBgn0026015 FBgn0029857 FBgn0028685 FBgn0029861 FBgn0029867 FBgn0029868 FBgn0029870 FBgn0003139 FBgn0029873 FBgn0029874 FBgn0014026 FBgn0000524 FBgn0029878 FBgn0029881 FBgn0029882 FBgn0029885 FBgn0025815 FBgn0029888 FBgn0029891 FBgn0029892 FBgn0029893 FBgn0029896 FBgn0029897 FBgn0029502 FBgn0029903 FBgn0029905 FBgn0029906 FBgn0052743 FBgn0029913 FBgn0029914 FBgn0029915 FBgn0052732 FBgn0029925 FBgn0027108 FBgn0000330 FBgn0052736 FBgn0029929 FBgn0029932 FBgn0027342 FBgn0029941 FBgn0029942 FBgn0029943 FBgn0029944
FBgn0029969 FBgn0029971 FBgn0040087 FBgn0004922 FBgn0010292
FBgn0029980 FBgn0004403 FBgn0004404 FBgn0003656 FBgn0029990 FBgn0004657
FBgn0030025 FBgn0030026 FBgn0017566
FBgn0030079 FBgn0030081 FBgn0030082 FBgn0052708 FBgn0030086 FBgn0030087 FBgn0004856 FBgn0030088 FBgn0030092 FBgn0030093 FBgn0014868 FBgn0040467 FBgn0040931 FBgn0030096 FBgn0030099 FBgn0030101
FBgn0030136 FBgn0052702 FBgn0030141 FBgn0030142 FBgn0015624 FBgn0030151
FBgn0052685 FBgn0030177 FBgn0030178
FBgn0052676 FBgn0003204 FBgn0052675 FBgn0052672 FBgn0030228 FBgn0025111 FBgn0003360 FBgn0030235 FBgn0003321 FBgn0030237 FBgn0030239 FBgn0030240 FBgn0030243 FBgn0030245 FBgn0030246 FBgn0030251
FBgn0030263 FBgn0015245 FBgn0030266 FBgn0028686 FBgn0030268 FBgn0030269
FBgn0000259 FBgn0030336 FBgn0052663 FBgn0052662 FBgn0030341 FBgn0030342 FBgn0030344 FBgn0030345 FBgn0030346 FBgn0030349 FBgn0030350 FBgn0030351 FBgn0030352 FBgn0030354
FBgn0030400 FBgn0041203 FBgn0030403 FBgn0052654 FBgn0030406 FBgn0030410 FBgn0030411 FBgn0015024 FBgn0011837 FBgn0024308 FBgn0030418 FBgn0020513
FBgn0052649 FBgn0030431 FBgn0030432 FBgn0030433 FBgn0030434 FBgn0030435
FBgn0010303 FBgn0030447 FBgn0052638 FBgn0030451 FBgn0030452 FBgn0030456 FBgn0025463 FBgn0030457 FBgn0052641 FBgn0030460 FBgn0029133 FBgn0004456
FBgn0003301 FBgn0030581 FBgn0030582 FBgn0030584 FBgn0052590
FBgn0030605 FBgn0030606 FBgn0030608 FBgn0030610 FBgn0030611 FBgn0030616
FBgn0026428 FBgn0030630 FBgn0030631
FBgn0030668 FBgn0030669 FBgn0030671 FBgn0030672 FBgn0030674 FBgn0011741 FBgn0030678 FBgn0030679 FBgn0030680 FBgn0030685 FBgn0030686 FBgn0030687
FBgn0026374 FBgn0030693 FBgn0052581 FBgn0030694 FBgn0003345 FBgn0000319 FBgn0030699 FBgn0014391 FBgn0026076 FBgn0030700 FBgn0002914 FBgn0001105 FBgn0001092 FBgn0030701 FBgn0030703 FBgn0030704 FBgn0003392 FBgn0010315 FBgn0053180 FBgn0045073 FBgn0030711 FBgn0030717 FBgn0030718 FBgn0030719 FBgn0000611 FBgn0003969
FBgn0028397 FBgn0040207 FBgn0030731 FBgn0000536 FBgn0030733 FBgn0011571 FBgn0030734 FBgn0030735 FBgn0030737 FBgn0030738 FBgn0030739 FBgn0004432 FBgn0030740 FBgn0052579 FBgn0030743 FBgn0011764 FBgn0003416 FBgn0005411 FBgn0004227 FBgn0004598 FBgn0030744 FBgn0030745 FBgn0010416 FBgn0030749 FBgn0030752 FBgn0030753
FBgn0030759 FBgn0015615 FBgn0015374 FBgn0030761 FBgn0025743 FBgn0026181 FBgn0010412 FBgn0030765 FBgn0030766 FBgn0030768
FBgn0030890 FBgn0030891 FBgn0030892 FBgn0021765 FBgn0030894
FBgn0044030 FBgn0031020 FBgn0020261 FBgn0031021 FBgn0040890 FBgn0027621 FBgn0026430 FBgn0000257 FBgn0031030 FBgn0031035 FBgn0031036 FBgn0031037 FBgn0031040 FBgn0031043 FBgn0031044 FBgn0031047 FBgn0031048 FBgn0031049 FBgn0031050 FBgn0031051 FBgn0031054 FBgn0004057 FBgn0043903 FBgn0031057 FBgn0031059 FBgn0010341 FBgn0031060 FBgn0031061 FBgn0010380 FBgn0031066 FBgn0052528 FBgn0031069
FBgn0052857 FBgn0024807 FBgn0031183 FBgn0031186 FBgn0031187 FBgn0031188 FBgn0031189 FBgn0031190 FBgn0031195 FBgn0011285 FBgn0031194 FBgn0000719
