# Supplementary material for: Support for multiple classes of local expression clusters in Drosophila melanogaster, but no evidence for gene order conservation
Source: Genome Biol. 2011 Mar 17;12(3):R23. doi: 10.1186/gb-2011-12-3-r23 (PMC3129673; doi:10.1186/gb-2011-12-3-r23)
Supplement: Additional file 2 — FlyBase identifiers for tau clusters. [file gb-2011-12-3-r23-S2.XLS]

tau clusters
2L
FBgn0002121 FBgn0031213 FBgn0031216 FBgn0031217 FBgn0026787 FBgn0005278 FBgn0001142 FBgn0031224 FBgn0031228 FBgn0031229 FBgn0016977 FBgn0031231 FBgn0031233 FBgn0086902 FBgn0031238 FBgn0086856 FBgn0003444 FBgn0031244 FBgn0031245 FBgn0017457 FBgn0024352 FBgn0020622
FBgn0021906 FBgn0011570 FBgn0031356 FBgn0031357 FBgn0086698 FBgn0031359 FBgn0000579 FBgn0260648 FBgn0031360 FBgn0031361
FBgn0031449 FBgn0031450 FBgn0250906 FBgn0031453 FBgn0031455 FBgn0031456 FBgn0031457 FBgn0026324 FBgn0028398 FBgn0019830 FBgn0031459
FBgn0015521 FBgn0031474 FBgn0051694 FBgn0031478 FBgn0031479 FBgn0024947
FBgn0031485 FBgn0250786 FBgn0025109
FBgn0015834 FBgn0031656 FBgn0031657 FBgn0010607 FBgn0031659 FBgn0031660 FBgn0031662 FBgn0031663 FBgn0031664 FBgn0053113 FBgn0031668 FBgn0031670 FBgn0031673 FBgn0031674
FBgn0000308 FBgn0001941 FBgn0031759
FBgn0044323 FBgn0031979 FBgn0031980 FBgn0031981 FBgn0011230 FBgn0020240 FBgn0011219 FBgn0031985 FBgn0031987 FBgn0031990 FBgn0261064 FBgn0031992 FBgn0031995 FBgn0031997 FBgn0031998 FBgn0003607 FBgn0032000
FBgn0010265 FBgn0032029 FBgn0032030 FBgn0032031 FBgn0032032 FBgn0032033 FBgn0032034 FBgn0032035 FBgn0032036
FBgn0020497 FBgn0032042 FBgn0027932
FBgn0032052 FBgn0032053 FBgn0032054
FBgn0011207 FBgn0051710 FBgn0032138
FBgn0005593 FBgn0032191 FBgn0032193 FBgn0032194 FBgn0024320 FBgn0250843 FBgn0032195 FBgn0032196 FBgn0032198 FBgn0024248 FBgn0051717 FBgn0032200 FBgn0026379 FBgn0011305 FBgn0032202 FBgn0259482 FBgn0032204 FBgn0032205 FBgn0260750 FBgn0260749 FBgn0032208 FBgn0005322 FBgn0032214 FBgn0032215 FBgn0032216 FBgn0032217 FBgn0032218 FBgn0032222 FBgn0032223 FBgn0019932 FBgn0051715 FBgn0032224 FBgn0032229 FBgn0032231
FBgn0000413 FBgn0032237 FBgn0051716 FBgn0067622 FBgn0003942 FBgn0025366 FBgn0032242 FBgn0032243 FBgn0032246 FBgn0022268 FBgn0032247 FBgn0004915 FBgn0032250 FBgn0027052
FBgn0028406 FBgn0032499 FBgn0051729
FBgn0032509 FBgn0051852 FBgn0051855 FBgn0032511 FBgn0032512 FBgn0032513 FBgn0032515 FBgn0032516 FBgn0032518
FBgn0005771 FBgn0003016 FBgn0000056
FBgn0000183 FBgn0032640 FBgn0027885 FBgn0024689 FBgn0032642 FBgn0032643 FBgn0032644
FBgn0032699 FBgn0032700 FBgn0032701 FBgn0032702 FBgn0032703 FBgn0032704 FBgn0025608
FBgn0001202 FBgn0051800 FBgn0086442 FBgn0002022 FBgn0032744 FBgn0086441 FBgn0032746 FBgn0002021 FBgn0032748
FBgn0032812 FBgn0032814 FBgn0032815 FBgn0032816 FBgn0032817 FBgn0032818
FBgn0003141 FBgn0020303 FBgn0032845 FBgn0032846 FBgn0032847 FBgn0032849

2R
FBgn0040002 FBgn0058127 FBgn0039997 FBgn0260798 FBgn0046692 FBgn0260799 FBgn0032997 FBgn0040005 FBgn0039994 FBgn0250830 FBgn0033005 FBgn0026238 FBgn0033010 FBgn0053554 FBgn0033015 FBgn0033017 FBgn0033021
FBgn0004603 FBgn0033050 FBgn0033052 FBgn0033055 FBgn0033059 FBgn0033060 FBgn0033062 FBgn0000546
FBgn0042135 FBgn0050497 FBgn0015614 FBgn0001091 FBgn0002891 FBgn0033224 FBgn0003317 FBgn0033225 FBgn0033226 FBgn0029093 FBgn0003082 FBgn0050382 FBgn0033229 FBgn0033232 FBgn0015509
FBgn0033337 FBgn0021825 FBgn0033339 FBgn0033340 FBgn0033341 FBgn0033342 FBgn0050349 FBgn0003074 FBgn0033349 FBgn0033351 FBgn0033352 FBgn0033356 FBgn0053199 FBgn0033357
FBgn0010220 FBgn0033373 FBgn0033375 FBgn0033376 FBgn0033378 FBgn0033379 FBgn0033380 FBgn0033381 FBgn0033382 FBgn0028955 FBgn0086656 FBgn0050342
FBgn0033429 FBgn0025286 FBgn0033431 FBgn0050338 FBgn0033434 FBgn0050000 FBgn0050005 FBgn0023143
FBgn0033451 FBgn0033452 FBgn0033453 FBgn0023175 FBgn0033454 FBgn0050010 FBgn0011241 FBgn0033457 FBgn0033460 FBgn0033463
FBgn0033544 FBgn0024956 FBgn0053144 FBgn0033547 FBgn0033548 FBgn0033550 FBgn0033551 FBgn0029134 FBgn0033555 FBgn0033556 FBgn0050015 FBgn0033562 FBgn0010356 FBgn0017414 FBgn0033570 FBgn0033571
FBgn0033688 FBgn0014184 FBgn0010621 FBgn0033690 FBgn0033691 FBgn0053964 FBgn0000426 FBgn0033698
FBgn0033749 FBgn0033751 FBgn0033752 FBgn0033754 FBgn0033755 FBgn0022764 FBgn0050055 FBgn0027356
FBgn0026619 FBgn0026741 FBgn0011227 FBgn0020930 FBgn0086904
FBgn0033808 FBgn0033810 FBgn0040754 FBgn0043010 FBgn0011763 FBgn0033812 FBgn0033813 FBgn0033814 FBgn0033816
FBgn0034027 FBgn0022097 FBgn0034032 FBgn0024754 FBgn0013762 FBgn0034035 FBgn0010426 FBgn0053139
FBgn0034210 FBgn0016697 FBgn0021818 FBgn0034214 FBgn0034215 FBgn0025716 FBgn0027506 FBgn0024196
FBgn0034876 FBgn0034877 FBgn0034878 FBgn0034879 FBgn0015277
FBgn0034919 FBgn0025352 FBgn0011236 FBgn0025336 FBgn0034921 FBgn0034925 FBgn0015268 FBgn0023477 FBgn0034936 FBgn0034938 FBgn0034939 FBgn0034940 FBgn0020764 FBgn0003008 FBgn0034945 FBgn0034946 FBgn0002791 FBgn0034948 FBgn0005612 FBgn0019948 FBgn0034951 FBgn0034958 FBgn0022708 FBgn0061198 FBgn0034961 FBgn0013764 FBgn0034962 FBgn0034963 FBgn0034964 FBgn0011726

3L
FBgn0004373 FBgn0052344 FBgn0052343 FBgn0035133 FBgn0023000 FBgn0035136 FBgn0035137 FBgn0001316 FBgn0035140 FBgn0035141 FBgn0035142 FBgn0035145 FBgn0035149 FBgn0035150 FBgn0035152 FBgn0035153 FBgn0035155 FBgn0260862
FBgn0028577 FBgn0261243 FBgn0011204 FBgn0035227 FBgn0035228 FBgn0035229 FBgn0041342 FBgn0035232 FBgn0035233 FBgn0035236
FBgn0035436 FBgn0035437 FBgn0035438 FBgn0035440
FBgn0035498 FBgn0028484 FBgn0035499 FBgn0035500 FBgn0004574 FBgn0003206
FBgn0035593 FBgn0035592 FBgn0035591 FBgn0035590 FBgn0035589 FBgn0035588 FBgn0010747 FBgn0052423 FBgn0035600 FBgn0035601 FBgn0260856 FBgn0035603
FBgn0016756 FBgn0035630 FBgn0035631 FBgn0035632 FBgn0260936
FBgn0035763 FBgn0002909 FBgn0035765 FBgn0035766 FBgn0011640 FBgn0015298 FBgn0035770 FBgn0035771 FBgn0035772 FBgn0082598 FBgn0052380
FBgn0011744 FBgn0026252 FBgn0035839 FBgn0042112 FBgn0029113 FBgn0010350
FBgn0035983 FBgn0035987 FBgn0023129 FBgn0015296 FBgn0005533 FBgn0260859 FBgn0035993 FBgn0035995 FBgn0035996 FBgn0052038 FBgn0035997 FBgn0036000 FBgn0036004 FBgn0036005 FBgn0036007 FBgn0010408
FBgn0036248 FBgn0036249 FBgn0022959 FBgn0036255 FBgn0011455 FBgn0036257 FBgn0036258 FBgn0013997 FBgn0052099
FBgn0026376 FBgn0036386 FBgn0001108 FBgn0052137
FBgn0036570 FBgn0017453 FBgn0010280 FBgn0036571 FBgn0003076 FBgn0011016 FBgn0036573 FBgn0036576 FBgn0036579 FBgn0036581
FBgn0026208 FBgn0036641 FBgn0028693 FBgn0250814 FBgn0036643 FBgn0052163 FBgn0042178 FBgn0042177 FBgn0036648 FBgn0002284 FBgn0004465 FBgn0025558 FBgn0017572 FBgn0040512
FBgn0036759 FBgn0036760 FBgn0036761 FBgn0036762
FBgn0261283 FBgn0036908 FBgn0036909 FBgn0023094 FBgn0036911 FBgn0003744 FBgn0052221 FBgn0015796 FBgn0036913 FBgn0014037 FBgn0036915 FBgn0036916 FBgn0028695 FBgn0036918 FBgn0036920 FBgn0036921 FBgn0004852
FBgn0036988 FBgn0029158 FBgn0019947 FBgn0036990
FBgn0037008 FBgn0037009 FBgn0037010 FBgn0037011 FBgn0037012
FBgn0037081 FBgn0037082 FBgn0086377 FBgn0037087 FBgn0015239 FBgn0053214 FBgn0037093 FBgn0037094 FBgn0052442 FBgn0029152 FBgn0015283 FBgn0037097 FBgn0037098 FBgn0052441 FBgn0037105 FBgn0037108 FBgn0037110 FBgn0052446 FBgn0037116 FBgn0037117 FBgn0037120 FBgn0037121

3R
FBgn0037240 FBgn0003882 FBgn0037241 FBgn0037242 FBgn0086605 FBgn0037244 FBgn0037245
FBgn0037327 FBgn0037328 FBgn0037330 FBgn0011715 FBgn0025825 FBgn0037332 FBgn0015402 FBgn0051550 FBgn0037336 FBgn0086768 FBgn0037339 FBgn0037340 FBgn0037342 FBgn0041191 FBgn0037345 FBgn0014366 FBgn0015324 FBgn0037347 FBgn0017550 FBgn0019637 FBgn0044823 FBgn0037350 FBgn0037351 FBgn0051549 FBgn0051548 FBgn0037356 FBgn0037357 FBgn0037358 FBgn0037360 FBgn0010772 FBgn0037363
FBgn0037465 FBgn0037466 FBgn0037467 FBgn0037468 FBgn0037469 FBgn0037470 FBgn0003884
FBgn0037535 FBgn0037536 FBgn0037538 FBgn0037539 FBgn0037541 FBgn0037543 FBgn0037544 FBgn0010812 FBgn0243512 FBgn0037549 FBgn0037550 FBgn0037551
FBgn0040529 FBgn0004908 FBgn0037578 FBgn0037580 FBgn0261108 FBgn0020249
FBgn0037632 FBgn0037636 FBgn0040532 FBgn0037637 FBgn0037638 FBgn0037643 FBgn0037644 FBgn0037647 FBgn0037648 FBgn0037652 FBgn0026380 FBgn0037653 FBgn0037655 FBgn0040534 FBgn0015014 FBgn0037657 FBgn0014018 FBgn0028708 FBgn0037659 FBgn0000412 FBgn0260935
FBgn0260010 FBgn0003205 FBgn0014023 FBgn0037702 FBgn0037705 FBgn0037707 FBgn0037708 FBgn0261049 FBgn0037715 FBgn0037718 FBgn0037719 FBgn0037720 FBgn0005585 FBgn0003334 FBgn0037728 FBgn0069242 FBgn0037731 FBgn0052939 FBgn0051352 FBgn0037734 FBgn0002431
FBgn0037872 FBgn0037873 FBgn0037874 FBgn0037875 FBgn0086472 FBgn0037877 FBgn0037878 FBgn0037880 FBgn0037881 FBgn0037884 FBgn0037885 FBgn0051441 FBgn0037890 FBgn0037891 FBgn0037893
FBgn0038106 FBgn0038107 FBgn0038108 FBgn0038110 FBgn0020496 FBgn0002354
FBgn0086364 FBgn0038194 FBgn0038195 FBgn0038196 FBgn0038197
FBgn0038268 FBgn0038269 FBgn0004597 FBgn0038271 FBgn0038272 FBgn0038274 FBgn0038275
FBgn0038303 FBgn0038304 FBgn0051155 FBgn0015610 FBgn0038307 FBgn0014879 FBgn0016691 FBgn0000283 FBgn0038313 FBgn0027378 FBgn0011476 FBgn0038316 FBgn0026441 FBgn0038319 FBgn0019925 FBgn0051301 FBgn0038323 FBgn0038324 FBgn0038325 FBgn0038326 FBgn0038327 FBgn0026737 FBgn0038331 FBgn0041188
FBgn0038533 FBgn0038535 FBgn0038536 FBgn0051360 FBgn0051249 FBgn0003013
FBgn0038569 FBgn0022943 FBgn0038571 FBgn0038576 FBgn0038577 FBgn0038578 FBgn0011481 FBgn0038583 FBgn0038582 FBgn0038584 FBgn0038585 FBgn0038586 FBgn0038587
FBgn0011672 FBgn0025865 FBgn0000083 FBgn0038854 FBgn0038855 FBgn0038856 FBgn0015790 FBgn0038857 FBgn0023423 FBgn0038858 FBgn0038861 FBgn0250820 FBgn0025803 FBgn0038868 FBgn0038869 FBgn0038870 FBgn0038871 FBgn0038872 FBgn0016700 FBgn0038876 FBgn0038877
FBgn0013948 FBgn0038922 FBgn0038923 FBgn0038924 FBgn0038925 FBgn0019957 FBgn0038927 FBgn0038928
FBgn0038947 FBgn0038948 FBgn0260467 FBgn0038950 FBgn0038951 FBgn0003178 FBgn0038953
FBgn0039109 FBgn0028691 FBgn0039110 FBgn0039111 FBgn0039112 FBgn0039115 FBgn0039116 FBgn0039117 FBgn0015513 FBgn0053111 FBgn0025574 FBgn0039125 FBgn0039126 FBgn0039130 FBgn0001098 FBgn0039135 FBgn0039136 FBgn0015795 FBgn0053108 FBgn0051184 FBgn0020647 FBgn0039140 FBgn0005649 FBgn0010709 FBgn0026576 FBgn0039145 FBgn0040283 FBgn0039149 FBgn0039150 FBgn0039153 FBgn0026317 FBgn0027103 FBgn0051133 FBgn0015765 FBgn0039158 FBgn0039159 FBgn0039160 FBgn0029503 FBgn0039163 FBgn0039165
FBgn0039204 FBgn0039205 FBgn0039208 FBgn0039209 FBgn0039212 FBgn0039213 FBgn0039214 FBgn0000139 FBgn0039215 FBgn0051126 FBgn0039218 FBgn0039219
FBgn0039252 FBgn0020626 FBgn0039254 FBgn0039258 FBgn0039259 FBgn0015240 FBgn0039260 FBgn0039261 FBgn0045866 FBgn0039265 FBgn0039266 FBgn0039269 FBgn0039270 FBgn0011336
FBgn0039302 FBgn0039303 FBgn0039304 FBgn0039305 FBgn0039306
FBgn0039335 FBgn0039336 FBgn0039337 FBgn0039338 FBgn0039339
FBgn0001139 FBgn0260946 FBgn0039402 FBgn0028833 FBgn0039404 FBgn0039405 FBgn0039406
FBgn0010113 FBgn0015222 FBgn0015221 FBgn0039764 FBgn0039765 FBgn0039766 FBgn0039767 FBgn0028646
FBgn0039828 FBgn0039829 FBgn0039830 FBgn0051005 FBgn0039835 FBgn0039836 FBgn0086362

X
FBgn0028982 FBgn0029854 FBgn0086558 FBgn0052745 FBgn0029856 FBgn0026015 FBgn0029857 FBgn0028685
FBgn0029867 FBgn0029868 FBgn0086133 FBgn0029870 FBgn0003139 FBgn0029873 FBgn0029874 FBgn0014026 FBgn0029878 FBgn0029881 FBgn0029882 FBgn0028360 FBgn0029885 FBgn0062413 FBgn0029887 FBgn0029888 FBgn0028336 FBgn0029891 FBgn0029892 FBgn0029893 FBgn0029897 FBgn0029502 FBgn0259228 FBgn0029903 FBgn0029906 FBgn0052743 FBgn0029913 FBgn0029914 FBgn0052732 FBgn0029925
FBgn0030400 FBgn0041203 FBgn0030403 FBgn0052654 FBgn0030406 FBgn0030410 FBgn0030411 FBgn0015024 FBgn0011837 FBgn0024308
FBgn0030669 FBgn0030671 FBgn0030672 FBgn0030674 FBgn0030676 FBgn0026666 FBgn0011741 FBgn0030678 FBgn0030679 FBgn0030680 FBgn0027329 FBgn0030685 FBgn0030686 FBgn0030687
FBgn0026374 FBgn0030693 FBgn0052581 FBgn0030694 FBgn0003345 FBgn0000319 FBgn0027093 FBgn0030699 FBgn0026076 FBgn0030700 FBgn0002914 FBgn0001105 FBgn0001092 FBgn0030701 FBgn0260938 FBgn0030703 FBgn0030704
FBgn0259700 FBgn0030731 FBgn0000536 FBgn0030733 FBgn0011571 FBgn0030734 FBgn0030735 FBgn0030738 FBgn0030739 FBgn0004432 FBgn0030740 FBgn0260450 FBgn0030743 FBgn0011764 FBgn0003416 FBgn0005411 FBgn0086448 FBgn0030744 FBgn0030745 FBgn0010416 FBgn0030749 FBgn0030752 FBgn0030753 FBgn0010256
FBgn0031037 FBgn0031040 FBgn0031041 FBgn0031043 FBgn0031047 FBgn0031048 FBgn0031049 FBgn0031050 FBgn0031051 FBgn0031054 FBgn0043903 FBgn0031057 FBgn0086384 FBgn0031059 FBgn0010341 FBgn0031060 FBgn0031061 FBgn0010380 FBgn0031066 FBgn0066304 FBgn0052528 FBgn0031069
