# Supplementary material for: Support for multiple classes of local expression clusters in Drosophila melanogaster, but no evidence for gene order conservation
Source: Genome Biol. 2011 Mar 17;12(3):R23. doi: 10.1186/gb-2011-12-3-r23 (PMC3129673; doi:10.1186/gb-2011-12-3-r23)
Supplement: Additional file 3 — FlyBase identifiers for small co-expression clusters. [file gb-2011-12-3-r23-S3.XLS]

small-coexpression clusters
2L
FBgn0002121 FBgn0067779 FBgn0031216 FBgn0031217
FBgn0031220 FBgn0025683
FBgn0016977 FBgn0086902 FBgn0022246 FBgn0086912 FBgn0086856 FBgn0086855 FBgn0003444
FBgn0031235 FBgn0031240
FBgn0031248 FBgn0031249
FBgn0003278 FBgn0023444 FBgn0031252
FBgn0031256 FBgn0027592 FBgn0003963 FBgn0010602
FBgn0031266 FBgn0031268 FBgn0031270
FBgn0011244 FBgn0026438 FBgn0031276
FBgn0031281 FBgn0015621 FBgn0010583 FBgn0020304
FBgn0031292 FBgn0031295
FBgn0031299 FBgn0031301
FBgn0031314 FBgn0031318
FBgn0031323 FBgn0031327 FBgn0031331 FBgn0026141 FBgn0031332 FBgn0031333 FBgn0031335 FBgn0031337 FBgn0031343 FBgn0031345
FBgn0031347 FBgn0021906
FBgn0011570 FBgn0031356
FBgn0031365 FBgn0031367 FBgn0031372 FBgn0040719
FBgn0031378 FBgn0001125
FBgn0031391 FBgn0000097
FBgn0031398 FBgn0031399 FBgn0031403
FBgn0031407 FBgn0031409 FBgn0031410 FBgn0028570
FBgn0031434 FBgn0031437
FBgn0250835 FBgn0031442 FBgn0031443
FBgn0031452 FBgn0031453
FBgn0031456 FBgn0031458 FBgn0028398
FBgn0031462 FBgn0031463
FBgn0024920 FBgn0004584 FBgn0260639 FBgn0031484 FBgn0031485 FBgn0250786 FBgn0025109 FBgn0002989
FBgn0031488 FBgn0031492 FBgn0031493 FBgn0031494
FBgn0031501 FBgn0042627 FBgn0027571 FBgn0005779 FBgn0031504
FBgn0031514 FBgn0031517 FBgn0031520 FBgn0031522 FBgn0031523 FBgn0031526 FBgn0031528 FBgn0031531
FBgn0014396 FBgn0031545
FBgn0004892 FBgn0002985
FBgn0031554 FBgn0031558 FBgn0031560 FBgn0031561 FBgn0031562 FBgn0031563
FBgn0031579 FBgn0031580 FBgn0031581 FBgn0031585
FBgn0031591 FBgn0028482 FBgn0031596
FBgn0026319 FBgn0031597
FBgn0031601 FBgn0027609 FBgn0031604 FBgn0025684 FBgn0031606 FBgn0031607
FBgn0000227 FBgn0031621
FBgn0031653 FBgn0031654 FBgn0020906
FBgn0015834 FBgn0010607 FBgn0031661 FBgn0031664 FBgn0031670
FBgn0016075 FBgn0000299
FBgn0022023 FBgn0014857
FBgn0031689 FBgn0031690 FBgn0250847 FBgn0031692
FBgn0031693 FBgn0031694 FBgn0031695 FBgn0016076
FBgn0014189 FBgn0002525
FBgn0031720 FBgn0031721 FBgn0031722 FBgn0031723 FBgn0031724 FBgn0031728
FBgn0031746 FBgn0002856 FBgn0002855 FBgn0031749
FBgn0003980 FBgn0003979
FBgn0001942 FBgn0031759
FBgn0029161 FBgn0031771
FBgn0031781 FBgn0031782
FBgn0031784 FBgn0031785 FBgn0031786 FBgn0260452
FBgn0015623 FBgn0031801
FBgn0086357 FBgn0031822 FBgn0000320 FBgn0031832
FBgn0031826 FBgn0031831
FBgn0031853 FBgn0031856
FBgn0031859 FBgn0031861
FBgn0017551 FBgn0086451 FBgn0042092 FBgn0031868 FBgn0028554 FBgn0026196 FBgn0004838 FBgn0031872 FBgn0031873 FBgn0020616 FBgn0031875 FBgn0031876 FBgn0026170 FBgn0016978
FBgn0031883 FBgn0031886
FBgn0002938 FBgn0031905
FBgn0031909 FBgn0028387
FBgn0031913 FBgn0031914 FBgn0025697
FBgn0031920 FBgn0031925 FBgn0031927 FBgn0024290
FBgn0031936 FBgn0031941 FBgn0031944 FBgn0003961 FBgn0031946
FBgn0031961 FBgn0031962
FBgn0031995 FBgn0031998
FBgn0003607 FBgn0015299
FBgn0032001 FBgn0032003 FBgn0032004 FBgn0028987 FBgn0032010
FBgn0003502 FBgn0261020 FBgn0032015 FBgn0032016
FBgn0032019 FBgn0032022 FBgn0032025
FBgn0260439 FBgn0032030
FBgn0032034 FBgn0032035
FBgn0015583 FBgn0040098 FBgn0032039
FBgn0027490 FBgn0043002 FBgn0029173
FBgn0086896 FBgn0032050 FBgn0032051 FBgn0032052 FBgn0032053 FBgn0032054
FBgn0032061 FBgn0032065
FBgn0032066 FBgn0032068 FBgn0032069
FBgn0032072 FBgn0032074 FBgn0032075 FBgn0032076
FBgn0032087 FBgn0032088
FBgn0032101 FBgn0032105 FBgn0010314
FBgn0028433 FBgn0040097 FBgn0026439 FBgn0032111 FBgn0012036 FBgn0032115 FBgn0032117
FBgn0015393 FBgn0032138 FBgn0022720 FBgn0025117
FBgn0032139 FBgn0032140
FBgn0010520 FBgn0032157 FBgn0024285
FBgn0032169 FBgn0015664 FBgn0000180 FBgn0043456
FBgn0250843 FBgn0032198 FBgn0004419
FBgn0000229 FBgn0011305
FBgn0032213 FBgn0027491 FBgn0032218
FBgn0032216 FBgn0011703
FBgn0004106 FBgn0032236 FBgn0000413 FBgn0032240 FBgn0025366 FBgn0032244 FBgn0010083 FBgn0004915 FBgn0032250 FBgn0032251
FBgn0032265 FBgn0032269 FBgn0043825 FBgn0032275 FBgn0032276
FBgn0032290 FBgn0027868 FBgn0032295
FBgn0260453 FBgn0069354
FBgn0032312 FBgn0032314 FBgn0032318 FBgn0032322
FBgn0000146 FBgn0021761 FBgn0032329 FBgn0250837
FBgn0023415 FBgn0032336
FBgn0027582 FBgn0032346 FBgn0260937 FBgn0028700 FBgn0032348 FBgn0032354 FBgn0020270
FBgn0032364 FBgn0028412 FBgn0046212 FBgn0032370 FBgn0032371 FBgn0032372 FBgn0032376
FBgn0040968 FBgn0032382
FBgn0032388 FBgn0261266 FBgn0032390
FBgn0028425 FBgn0032404
FBgn0032408 FBgn0032409
FBgn0032412 FBgn0032413 FBgn0032419 FBgn0032422
FBgn0032444 FBgn0032446
FBgn0032449 FBgn0032453
FBgn0040508 FBgn0040510 FBgn0032464 FBgn0020368
FBgn0032471 FBgn0040972
FBgn0024291 FBgn0032475 FBgn0032476 FBgn0032479
FBgn0032487 FBgn0032488 FBgn0032489
FBgn0032492 FBgn0027586 FBgn0032494 FBgn0032495 FBgn0032497
FBgn0032503 FBgn0032505
FBgn0022069 FBgn0032509 FBgn0032514 FBgn0025724 FBgn0032516 FBgn0032517 FBgn0032518
FBgn0032519 FBgn0032520 FBgn0032522
FBgn0032526 FBgn0028942 FBgn0032530 FBgn0028941 FBgn0028513 FBgn0028848 FBgn0028847 FBgn0028540
FBgn0015271 FBgn0026373
FBgn0028920 FBgn0028534 FBgn0028533 FBgn0028532 FBgn0025115
FBgn0032538 FBgn0028544
FBgn0028936 FBgn0028940
FBgn0028519 FBgn0260011
FBgn0028526 FBgn0028531
FBgn0028530 FBgn0261535 FBgn0001970 FBgn0015546
FBgn0028844 FBgn0250844 FBgn0028913
FBgn0028870 FBgn0028838 FBgn0028868 FBgn0028886 FBgn0032553 FBgn0032554 FBgn0013300 FBgn0013301
FBgn0028535 FBgn0028926 FBgn0001974 FBgn0004837 FBgn0010422
FBgn0028850 FBgn0028852 FBgn0032563 FBgn0028892
FBgn0001981 FBgn0001983 FBgn0003448
FBgn0010382 FBgn0001986 FBgn0001990
FBgn0028903 FBgn0028902 FBgn0032577 FBgn0028857 FBgn0028856 FBgn0028858 FBgn0045827 FBgn0028520
FBgn0028894 FBgn0015338 FBgn0000339 FBgn0001086 FBgn0014092 FBgn0040984 FBgn0028506 FBgn0025678 FBgn0028523
FBgn0020416 FBgn0020414
FBgn0032588 FBgn0032590 FBgn0086907
FBgn0015391 FBgn0261068
FBgn0032601 FBgn0086783
FBgn0000406 FBgn0032603
FBgn0032614 FBgn0040985
FBgn0032624 FBgn0032626 FBgn0032632
FBgn0032634 FBgn0032635
FBgn0032636 FBgn0032637
FBgn0032638 FBgn0032639
FBgn0032640 FBgn0032643
FBgn0032650 FBgn0032652 FBgn0032654
FBgn0040989 FBgn0032660 FBgn0000120 FBgn0032664 FBgn0032665 FBgn0032666 FBgn0032669 FBgn0032670
FBgn0086707 FBgn0032681
FBgn0032688 FBgn0032690 FBgn0032691 FBgn0032693 FBgn0005617 FBgn0032698 FBgn0032701
FBgn0040992 FBgn0040993
FBgn0032725 FBgn0032728
FBgn0028569 FBgn0032740
FBgn0001202 FBgn0002022 FBgn0086441
FBgn0032755 FBgn0002036 FBgn0000422
FBgn0086444 FBgn0086445 FBgn0086447 FBgn0010300
FBgn0040994 FBgn0032768 FBgn0032769 FBgn0032770 FBgn0032771 FBgn0032773 FBgn0032774 FBgn0032779
FBgn0003346 FBgn0003732
FBgn0032788 FBgn0032789
FBgn0005672 FBgn0027949 FBgn0032812
FBgn0032834 FBgn0032835 FBgn0032836 FBgn0014000
FBgn0014127 FBgn0003978 FBgn0003141 FBgn0004374 FBgn0032846 FBgn0032847 FBgn0032848
FBgn0032867 FBgn0032868 FBgn0032869
FBgn0032871 FBgn0086657 FBgn0032877
FBgn0032889 FBgn0028986 FBgn0032894 FBgn0032897 FBgn0032899 FBgn0032900
FBgn0032911 FBgn0032913
FBgn0032915 FBgn0032919 FBgn0032921 FBgn0032925 FBgn0032929
FBgn0021856 FBgn0032940
FBgn0032955 FBgn0022893 FBgn0032956 FBgn0032961
FBgn0032967 FBgn0032968 FBgn0032971 FBgn0040519 FBgn0032972
FBgn0032974 FBgn0025674 FBgn0032979 FBgn0032988 FBgn0002566 FBgn0000384

2R
FBgn0031208 FBgn0002121 FBgn0031209 FBgn0067779 FBgn0031213 FBgn0002931 FBgn0031216 FBgn0026787 FBgn0005278 FBgn0031219 FBgn0031220 FBgn0001142 FBgn0031227 FBgn0031228 FBgn0031229 FBgn0031231 FBgn0086902 FBgn0022246 FBgn0031240
FBgn0025686 FBgn0031247
FBgn0017457 FBgn0020622 FBgn0031249
FBgn0000061 FBgn0015567
FBgn0023444 FBgn0031253
FBgn0004583 FBgn0015924
FBgn0031258 FBgn0010602 FBgn0005660
FBgn0031264 FBgn0021874 FBgn0031266 FBgn0031268 FBgn0031270 FBgn0040106 FBgn0040107 FBgn0026438
FBgn0031283 FBgn0015621
FBgn0031285 FBgn0031286 FBgn0010583
FBgn0046113 FBgn0031295 FBgn0031296
FBgn0003310 FBgn0015905 FBgn0031299 FBgn0031300 FBgn0031301 FBgn0031302 FBgn0031304 FBgn0031306
FBgn0031313 FBgn0031314
FBgn0024314 FBgn0031320 FBgn0031322 FBgn0040723 FBgn0031327
FBgn0026397 FBgn0261509 FBgn0031347 FBgn0021906
FBgn0031361 FBgn0031364 FBgn0031367 FBgn0031374 FBgn0040719 FBgn0031377 FBgn0031378
FBgn0026396 FBgn0004507
FBgn0261643 FBgn0031406
FBgn0031410 FBgn0028570
FBgn0031420 FBgn0031422 FBgn0031424 FBgn0031426
FBgn0011818 FBgn0031430 FBgn0026778 FBgn0031435
FBgn0031455 FBgn0031457 FBgn0031458
FBgn0019830 FBgn0031459
FBgn0031462 FBgn0031464 FBgn0031468
FBgn0031470 FBgn0031471 FBgn0031472 FBgn0031473 FBgn0015521 FBgn0031474 FBgn0031476 FBgn0031478
FBgn0031483 FBgn0031484 FBgn0031485 FBgn0250786 FBgn0025109 FBgn0002989 FBgn0025681 FBgn0031488
FBgn0031500 FBgn0042627 FBgn0027571
FBgn0015600 FBgn0005779
FBgn0031505 FBgn0260817
FBgn0031518 FBgn0031523
FBgn0016698 FBgn0031531 FBgn0031533 FBgn0031536
FBgn0004892 FBgn0031554
FBgn0031558 FBgn0031561 FBgn0031562 FBgn0031566 FBgn0040104 FBgn0003386 FBgn0031568 FBgn0004893
FBgn0021800 FBgn0004567
FBgn0031585 FBgn0031589
FBgn0003941 FBgn0031592
FBgn0031611 FBgn0031617
FBgn0031620 FBgn0031622
FBgn0031623 FBgn0031629 FBgn0031630 FBgn0031632
FBgn0031638 FBgn0031640 FBgn0031643 FBgn0031645 FBgn0031646
FBgn0031656 FBgn0031660 FBgn0031662
FBgn0014857 FBgn0028694 FBgn0031683
FBgn0261608 FBgn0031684
FBgn0031701 FBgn0031702 FBgn0031703
FBgn0000318 FBgn0031715 FBgn0031716 FBgn0002525 FBgn0031719 FBgn0031721
FBgn0031724 FBgn0031725
FBgn0031730 FBgn0031731 FBgn0031732 FBgn0031733 FBgn0031734
FBgn0031738 FBgn0031745
FBgn0031746 FBgn0002856 FBgn0043362 FBgn0015381 FBgn0031752
FBgn0028419 FBgn0031782 FBgn0031784
FBgn0031791 FBgn0031792 FBgn0021873 FBgn0031799 FBgn0015623 FBgn0031800 FBgn0031801 FBgn0031802 FBgn0031804
FBgn0086357 FBgn0031820 FBgn0031821
FBgn0031844 FBgn0000351 FBgn0031850
FBgn0015776 FBgn0015777
FBgn0031860 FBgn0017551
FBgn0031868 FBgn0028554
FBgn0026196 FBgn0031871 FBgn0031873 FBgn0031874 FBgn0031877 FBgn0026170
FBgn0031883 FBgn0031886 FBgn0031887 FBgn0031894 FBgn0031895
FBgn0031923 FBgn0083141 FBgn0031925
FBgn0041181 FBgn0031934 FBgn0031936 FBgn0031940
FBgn0031945 FBgn0020880
FBgn0031968 FBgn0031969
FBgn0010287 FBgn0020240 FBgn0031987 FBgn0031988
FBgn0031995 FBgn0031999 FBgn0003607
FBgn0028987 FBgn0032008
FBgn0032016 FBgn0032019 FBgn0032020
FBgn0260439 FBgn0032029
FBgn0032034 FBgn0032037 FBgn0015583
FBgn0014417 FBgn0027490
FBgn0002887 FBgn0043002 FBgn0026718
FBgn0032059 FBgn0032061
FBgn0032078 FBgn0032080 FBgn0032083 FBgn0040963 FBgn0011705
FBgn0015316 FBgn0032087
FBgn0040097 FBgn0026439
FBgn0000640 FBgn0002973 FBgn0032124 FBgn0032126 FBgn0032127 FBgn0032130 FBgn0032131 FBgn0032132
FBgn0032140 FBgn0015035
FBgn0032143 FBgn0032144 FBgn0032145
FBgn0032168 FBgn0032171 FBgn0032172
FBgn0027600 FBgn0032182
FBgn0032188 FBgn0032191 FBgn0024320
FBgn0032198 FBgn0004419
FBgn0011305 FBgn0032202 FBgn0259482
FBgn0032246 FBgn0032247
FBgn0086347 FBgn0032261
FBgn0021953 FBgn0032265 FBgn0032268
FBgn0032282 FBgn0032284
FBgn0032289 FBgn0032290
FBgn0032295 FBgn0027550 FBgn0015320
FBgn0032299 FBgn0011676 FBgn0032303 FBgn0260453 FBgn0069354 FBgn0032309 FBgn0032310 FBgn0024227
FBgn0040096 FBgn0032329 FBgn0250837 FBgn0023415
FBgn0041246 FBgn0027582 FBgn0032345
FBgn0028700 FBgn0032348 FBgn0040211 FBgn0032350 FBgn0259750
FBgn0000287 FBgn0261648 FBgn0032361
FBgn0032362 FBgn0032364
FBgn0032372 FBgn0032373
FBgn0020309 FBgn0000588 FBgn0032381 FBgn0026392
FBgn0032385 FBgn0032388
FBgn0032390 FBgn0032393 FBgn0032394 FBgn0014019 FBgn0010497 FBgn0032397
FBgn0028425 FBgn0032404
FBgn0032406 FBgn0032407 FBgn0032408
FBgn0029137 FBgn0027081 FBgn0015797 FBgn0032414 FBgn0032416 FBgn0032420 FBgn0032421
FBgn0032431 FBgn0020443
FBgn0032437 FBgn0004394
FBgn0032472 FBgn0040972
FBgn0024291 FBgn0032476 FBgn0032477
FBgn0032478 FBgn0032479 FBgn0032480 FBgn0032482 FBgn0032483
FBgn0032487 FBgn0032491
FBgn0028406 FBgn0032503 FBgn0032507
FBgn0032517 FBgn0032518 FBgn0032519 FBgn0032520 FBgn0032521 FBgn0003983 FBgn0032522 FBgn0032523 FBgn0026760 FBgn0032524
FBgn0028527 FBgn0028847 FBgn0028541 FBgn0024846 FBgn0028932
FBgn0001965 FBgn0000153
FBgn0028936 FBgn0259896 FBgn0028939
FBgn0260011 FBgn0016930
FBgn0261535 FBgn0001970
FBgn0015546 FBgn0020258
FBgn0032546 FBgn0028871 FBgn0028844
FBgn0250844 FBgn0000056 FBgn0028870
FBgn0001974 FBgn0260446
FBgn0010422 FBgn0028878 FBgn0027559
FBgn0028853 FBgn0028850 FBgn0028852 FBgn0001983 FBgn0028892
FBgn0028880 FBgn0028950
FBgn0028518 FBgn0028863 FBgn0028517 FBgn0001989 FBgn0001986 FBgn0028507 FBgn0001990 FBgn0028903 FBgn0028935 FBgn0041183 FBgn0028645 FBgn0028514 FBgn0028858 FBgn0028644
FBgn0028884 FBgn0001991
FBgn0011708 FBgn0000250
FBgn0028506 FBgn0025678
FBgn0020414 FBgn0032586 FBgn0032590
FBgn0032596 FBgn0032597 FBgn0015391
FBgn0027885 FBgn0032643 FBgn0032644
FBgn0032646 FBgn0013810
FBgn0032648 FBgn0032649 FBgn0261089
FBgn0032651 FBgn0032652 FBgn0032654 FBgn0015609
FBgn0032655 FBgn0032658
FBgn0040989 FBgn0032660
FBgn0041184 FBgn0032668
FBgn0032670 FBgn0032677 FBgn0000636 FBgn0261597
FBgn0032700 FBgn0032702
FBgn0025608 FBgn0032707 FBgn0040992 FBgn0040993
FBgn0032709 FBgn0027074
FBgn0015808 FBgn0032717
FBgn0032719 FBgn0032721 FBgn0032723 FBgn0032725 FBgn0032726
FBgn0086710 FBgn0032741
FBgn0001202 FBgn0086442
FBgn0032753 FBgn0032754
FBgn0086444 FBgn0086443
FBgn0010309 FBgn0032768
FBgn0032779 FBgn0032781 FBgn0032782
FBgn0032788 FBgn0032790
FBgn0032803 FBgn0032804 FBgn0003231
FBgn0000529 FBgn0032821
FBgn0260000 FBgn0003475
FBgn0011638 FBgn0032856 FBgn0032859 FBgn0032860 FBgn0040998 FBgn0032863 FBgn0032868 FBgn0016054 FBgn0032871 FBgn0032876 FBgn0032877 FBgn0014859 FBgn0032878 FBgn0032880 FBgn0032881
FBgn0032891 FBgn0032896 FBgn0032900 FBgn0032906
FBgn0032908 FBgn0032910 FBgn0032913 FBgn0032914 FBgn0032915 FBgn0023388
FBgn0032921 FBgn0032923
FBgn0010100 FBgn0000239 FBgn0011829
FBgn0016919 FBgn0022893
FBgn0023416 FBgn0032956 FBgn0032957
FBgn0032965 FBgn0032966 FBgn0032968 FBgn0032969
FBgn0032974 FBgn0032979 FBgn0032981 FBgn0032988
FBgn0033028 FBgn0027507 FBgn0033029
FBgn0033038 FBgn0033042
FBgn0033043 FBgn0033045 FBgn0033046 FBgn0033047 FBgn0033048 FBgn0025458
FBgn0000043 FBgn0033055 FBgn0033058
FBgn0033062 FBgn0033063 FBgn0033065
FBgn0033068 FBgn0033073
FBgn0033074 FBgn0086655 FBgn0033076 FBgn0004145
FBgn0033096 FBgn0010482 FBgn0027066 FBgn0033100 FBgn0033101 FBgn0033104 FBgn0028954 FBgn0033107 FBgn0033110
FBgn0033121 FBgn0022960 FBgn0033122
FBgn0015038 FBgn0033145
FBgn0033170 FBgn0033177 FBgn0033178
FBgn0010548 FBgn0261397

3L
FBgn0002121 FBgn0031214
FBgn0031220 FBgn0031227 FBgn0031228 FBgn0031229 FBgn0031233 FBgn0086902 FBgn0031235 FBgn0022246 FBgn0031239 FBgn0086855
FBgn0016977 FBgn0031232
FBgn0024352 FBgn0004611 FBgn0031250
FBgn0003278 FBgn0002593 FBgn0004583 FBgn0015924 FBgn0031256
FBgn0031253 FBgn0031254
FBgn0031261 FBgn0031264 FBgn0021874
FBgn0031284 FBgn0010583 FBgn0020304
FBgn0029095 FBgn0020305
FBgn0031292 FBgn0002563 FBgn0046113
FBgn0031305 FBgn0031306 FBgn0031307 FBgn0031309 FBgn0031310
FBgn0031315 FBgn0024314 FBgn0031319
FBgn0031347 FBgn0031351 FBgn0031356
FBgn0040719 FBgn0031376
FBgn0026396 FBgn0031388 FBgn0031389 FBgn0004507 FBgn0031391
FBgn0031398 FBgn0040715 FBgn0031403 FBgn0031405 FBgn0031407 FBgn0031409 FBgn0031410
FBgn0011832 FBgn0031406
FBgn0261647 FBgn0031417
FBgn0031426 FBgn0031429 FBgn0031431 FBgn0031432
FBgn0026778 FBgn0031434
FBgn0031442 FBgn0026395
FBgn0031444 FBgn0041248 FBgn0031446
FBgn0031452 FBgn0031453
FBgn0031455 FBgn0026324
FBgn0028398 FBgn0019830
FBgn0031464 FBgn0031468
FBgn0015521 FBgn0031479
FBgn0024920 FBgn0260639
FBgn0025681 FBgn0031488 FBgn0031491 FBgn0031492
FBgn0243513 FBgn0031501
FBgn0042627 FBgn0027571
FBgn0031522 FBgn0031528 FBgn0031530
FBgn0031529 FBgn0016698
FBgn0261560 FBgn0014396 FBgn0031545 FBgn0031549 FBgn0002985
FBgn0004567 FBgn0031579 FBgn0031580 FBgn0014033 FBgn0031585 FBgn0026394 FBgn0031589
FBgn0031606 FBgn0040705
FBgn0031609 FBgn0031610 FBgn0031617 FBgn0000227 FBgn0031621 FBgn0031623 FBgn0031626 FBgn0031628
FBgn0031655 FBgn0015834 FBgn0031656
FBgn0031659 FBgn0031660 FBgn0031663 FBgn0016075 FBgn0031675 FBgn0031677 FBgn0028694 FBgn0028572
FBgn0250847 FBgn0003716 FBgn0031695
FBgn0031697 FBgn0031700
FBgn0031711 FBgn0031716 FBgn0014189
FBgn0031717 FBgn0031719 FBgn0004620 FBgn0031724 FBgn0031728 FBgn0031730 FBgn0024191 FBgn0031736
FBgn0002855 FBgn0031747 FBgn0031749 FBgn0015381 FBgn0031752 FBgn0003980 FBgn0086266
FBgn0031760 FBgn0001089 FBgn0031763
FBgn0031768 FBgn0031769 FBgn0031770 FBgn0031773 FBgn0031776
FBgn0031786 FBgn0026755
FBgn0259749 FBgn0031820 FBgn0031822
FBgn0031836 FBgn0031837
FBgn0028990 FBgn0028703
FBgn0025777 FBgn0031855 FBgn0031856 FBgn0031857
FBgn0031860 FBgn0031865 FBgn0031866
FBgn0042092 FBgn0011737 FBgn0026196 FBgn0031869 FBgn0031872
FBgn0031876 FBgn0031877
FBgn0031893 FBgn0031894 FBgn0031895 FBgn0031897
FBgn0243517 FBgn0031902 FBgn0002938 FBgn0031905 FBgn0031907
FBgn0031914 FBgn0031918 FBgn0011283 FBgn0031926
FBgn0031930 FBgn0031934 FBgn0031935
FBgn0031936 FBgn0014454 FBgn0031940 FBgn0031944
FBgn0031952 FBgn0020618 FBgn0004177 FBgn0031955
FBgn0031957 FBgn0045038
FBgn0031959 FBgn0031961
FBgn0031973 FBgn0031976 FBgn0031977 FBgn0031979
FBgn0031987 FBgn0031992
FBgn0031996 FBgn0031998 FBgn0032000
FBgn0032003 FBgn0032004 FBgn0032005 FBgn0032006
FBgn0028987 FBgn0032010 FBgn0003502
FBgn0032013 FBgn0032016
FBgn0032023 FBgn0032024
FBgn0032031 FBgn0032032 FBgn0032035
FBgn0032034 FBgn0032036
FBgn0040098 FBgn0032039 FBgn0032040
FBgn0001084 FBgn0032042 FBgn0027932
FBgn0032051 FBgn0032053
FBgn0032065 FBgn0032069
FBgn0032083 FBgn0011705 FBgn0032085
FBgn0032089 FBgn0032094
FBgn0032096 FBgn0032100
FBgn0032104 FBgn0028433 FBgn0026439 FBgn0032111
FBgn0032130 FBgn0014179 FBgn0032131 FBgn0032132 FBgn0032135 FBgn0032136
FBgn0025117 FBgn0032144 FBgn0032145 FBgn0032149 FBgn0032153 FBgn0004867 FBgn0032156 FBgn0025700 FBgn0032160 FBgn0032161 FBgn0032166
FBgn0010520 FBgn0024285 FBgn0040064 FBgn0032162 FBgn0032163
FBgn0032187 FBgn0032188 FBgn0028675
FBgn0032193 FBgn0250843 FBgn0032198
FBgn0260749 FBgn0032211 FBgn0005322 FBgn0032213 FBgn0027491
FBgn0032233 FBgn0032234 FBgn0032235
FBgn0032246 FBgn0010083
FBgn0032256 FBgn0026431 FBgn0032258 FBgn0032259 FBgn0032261 FBgn0032262 FBgn0032264
FBgn0032285 FBgn0024740 FBgn0032289 FBgn0032290 FBgn0032291
FBgn0032303 FBgn0032305 FBgn0004363
FBgn0032310 FBgn0027363
FBgn0010612 FBgn0041781
FBgn0000146 FBgn0015756 FBgn0021761 FBgn0032329 FBgn0250837 FBgn0023415 FBgn0032331 FBgn0040967 FBgn0032336 FBgn0032337 FBgn0032341 FBgn0250747 FBgn0041246 FBgn0027582
FBgn0032346 FBgn0260937
FBgn0032348 FBgn0040211
FBgn0261648 FBgn0003313 FBgn0032361
FBgn0032376 FBgn0032377 FBgn0040968 FBgn0032381
FBgn0032385 FBgn0032387
FBgn0032398 FBgn0032402
FBgn0032404 FBgn0003145
FBgn0032412 FBgn0032416
FBgn0032447 FBgn0032451 FBgn0032452 FBgn0032453 FBgn0032456
FBgn0020368 FBgn0021796 FBgn0032469 FBgn0032470 FBgn0032471
FBgn0032474 FBgn0032475 FBgn0032478 FBgn0032479 FBgn0032480 FBgn0032481 FBgn0032483 FBgn0032486 FBgn0032487
FBgn0032509 FBgn0032511 FBgn0032512
FBgn0032514 FBgn0032516 FBgn0032519 FBgn0032520 FBgn0032521 FBgn0003983 FBgn0032522
FBgn0259984 FBgn0028513
FBgn0028847 FBgn0028541 FBgn0024846 FBgn0028538
FBgn0019890 FBgn0012037
FBgn0028936 FBgn0259896
FBgn0001967 FBgn0028872 FBgn0028904
FBgn0028526 FBgn0028906 FBgn0016930 FBgn0261529
FBgn0028531 FBgn0261535 FBgn0015791
FBgn0032546 FBgn0028871
FBgn0000055 FBgn0000056 FBgn0028838
FBgn0032549 FBgn0032553 FBgn0013300 FBgn0013301
FBgn0028892 FBgn0002524
FBgn0028949 FBgn0028948
FBgn0028507 FBgn0028935
FBgn0028858 FBgn0028644 FBgn0045827 FBgn0028520 FBgn0001991 FBgn0028515
FBgn0028895 FBgn0028525
FBgn0000339 FBgn0000250
FBgn0001995 FBgn0028506
FBgn0020415 FBgn0032585
FBgn0032586 FBgn0032587
FBgn0032595 FBgn0032598
FBgn0086783 FBgn0032603
FBgn0086673 FBgn0022213 FBgn0032612 FBgn0032613 FBgn0032615
FBgn0032633 FBgn0020503 FBgn0032635
FBgn0011274 FBgn0032637 FBgn0032639 FBgn0032640
FBgn0024689 FBgn0032642
FBgn0032644 FBgn0003187
FBgn0032648 FBgn0032649
FBgn0032654 FBgn0023096 FBgn0040989 FBgn0032660 FBgn0000120 FBgn0032663
FBgn0032666 FBgn0001301
FBgn0032668 FBgn0032669
FBgn0032671 FBgn0011559
FBgn0032688 FBgn0003270
FBgn0032690 FBgn0032691
FBgn0032701 FBgn0032703
FBgn0032704 FBgn0025608 FBgn0032705 FBgn0032706
FBgn0032707 FBgn0040993
FBgn0015808 FBgn0032719 FBgn0003896 FBgn0032726 FBgn0032729
FBgn0015772 FBgn0032730 FBgn0032732
FBgn0032734 FBgn0046302 FBgn0086710 FBgn0028569
FBgn0032740 FBgn0032741
FBgn0032744 FBgn0002021
FBgn0032749 FBgn0032751
FBgn0000422 FBgn0086443 FBgn0032763
FBgn0016675 FBgn0032779
FBgn0032809 FBgn0027949
FBgn0032821 FBgn0032827 FBgn0032833 FBgn0032834 FBgn0032835 FBgn0032836 FBgn0014000 FBgn0040995
FBgn0032840 FBgn0045064 FBgn0032843
FBgn0032845 FBgn0032846
FBgn0040996 FBgn0015803
FBgn0032868 FBgn0016054 FBgn0032870 FBgn0032871 FBgn0032876 FBgn0014859
FBgn0032879 FBgn0032880 FBgn0000986 FBgn0032881
FBgn0032882 FBgn0000251 FBgn0250785
FBgn0032896 FBgn0032901 FBgn0032904
FBgn0032907 FBgn0032911 FBgn0032916
FBgn0086251 FBgn0032921
FBgn0261239 FBgn0032940 FBgn0032943
FBgn0032955 FBgn0023416
FBgn0032957 FBgn0086779
FBgn0032966 FBgn0032967 FBgn0032968 FBgn0032969 FBgn0028979 FBgn0032971
FBgn0025674 FBgn0032981
FBgn0002566 FBgn0000384
FBgn0261387 FBgn0033000 FBgn0013348
FBgn0033033 FBgn0259978
FBgn0025693 FBgn0033043
FBgn0033046 FBgn0033047 FBgn0033048 FBgn0002774
FBgn0033055 FBgn0033059
FBgn0033068 FBgn0033069
FBgn0013732 FBgn0033085 FBgn0033086
FBgn0033096 FBgn0010482
FBgn0028954 FBgn0033109 FBgn0033110
FBgn0033117 FBgn0022960 FBgn0033122 FBgn0033124 FBgn0029506 FBgn0033129
FBgn0033141 FBgn0033142
FBgn0015039 FBgn0033145 FBgn0003090

3R
FBgn0031213 FBgn0002931 FBgn0031216
FBgn0031217 FBgn0031220 FBgn0031224
FBgn0031229 FBgn0031231 FBgn0031232 FBgn0086902 FBgn0031235
FBgn0086855 FBgn0031244 FBgn0031245 FBgn0025686 FBgn0031247 FBgn0017457 FBgn0024352 FBgn0020622 FBgn0004611 FBgn0031249 FBgn0031251 FBgn0003278 FBgn0023444 FBgn0031252 FBgn0031254 FBgn0031256 FBgn0027592
FBgn0031265 FBgn0031266
FBgn0011244 FBgn0031277 FBgn0086130 FBgn0031281
FBgn0020304 FBgn0020545
FBgn0031295 FBgn0031296 FBgn0003310 FBgn0031298
FBgn0031308 FBgn0031312 FBgn0031314 FBgn0024314 FBgn0031318 FBgn0031319 FBgn0031320
FBgn0031332 FBgn0031333
FBgn0031335 FBgn0031344
FBgn0026398 FBgn0026397 FBgn0031347
FBgn0021906 FBgn0031356
FBgn0031357 FBgn0086698 FBgn0031359 FBgn0027597 FBgn0031365
FBgn0031372 FBgn0031373 FBgn0031374 FBgn0031378 FBgn0031379
FBgn0001125 FBgn0031381
FBgn0031409 FBgn0031410 FBgn0031413 FBgn0014010
FBgn0261647 FBgn0031417
FBgn0031419 FBgn0031423 FBgn0031428
FBgn0026778 FBgn0031434 FBgn0031435 FBgn0031436 FBgn0031437 FBgn0026479 FBgn0250835
FBgn0031457 FBgn0031458 FBgn0019830
FBgn0031459 FBgn0031460 FBgn0004242 FBgn0031461 FBgn0031462
FBgn0031464 FBgn0031466 FBgn0031467 FBgn0031468
FBgn0031471 FBgn0031473
FBgn0031479 FBgn0028970
FBgn0024920 FBgn0004584 FBgn0031483
FBgn0031489 FBgn0031493 FBgn0031494 FBgn0031495 FBgn0031496 FBgn0031497 FBgn0031498 FBgn0031501
FBgn0031504 FBgn0011648 FBgn0260817
FBgn0031515 FBgn0031518 FBgn0031520
FBgn0031535 FBgn0031536
FBgn0031549 FBgn0002985
FBgn0015663 FBgn0031558
FBgn0031562 FBgn0031566 FBgn0003386 FBgn0031568 FBgn0004893 FBgn0031573 FBgn0003430 FBgn0004567
FBgn0031575 FBgn0000256
FBgn0014033 FBgn0031589
FBgn0031617 FBgn0000227 FBgn0031621
FBgn0031633 FBgn0031634 FBgn0031636
FBgn0041150 FBgn0031649 FBgn0015000
FBgn0031652 FBgn0031655 FBgn0015834 FBgn0010607
FBgn0031663 FBgn0031670 FBgn0016075 FBgn0000299
FBgn0031675 FBgn0031676 FBgn0031677 FBgn0028572
FBgn0031689 FBgn0031690 FBgn0046776
FBgn0031713 FBgn0031715 FBgn0031716 FBgn0031717 FBgn0031721 FBgn0031723
FBgn0031730 FBgn0031731
FBgn0031732 FBgn0031734
FBgn0031752 FBgn0031753 FBgn0003979 FBgn0086265
FBgn0031759 FBgn0031760
FBgn0031774 FBgn0031775 FBgn0031776
FBgn0031778 FBgn0031782 FBgn0031784
FBgn0031802 FBgn0031804
FBgn0031821 FBgn0027496 FBgn0031824
FBgn0031831 FBgn0031832 FBgn0031835
FBgn0000392 FBgn0028990 FBgn0000351 FBgn0028703
FBgn0031850 FBgn0025777 FBgn0046704 FBgn0031853
FBgn0004838 FBgn0031872 FBgn0031873 FBgn0020616
FBgn0031876 FBgn0026170
FBgn0022201 FBgn0031887
FBgn0031900 FBgn0010453 FBgn0004009
FBgn0031902 FBgn0031903
FBgn0031923 FBgn0083141 FBgn0031926 FBgn0031927
FBgn0040299 FBgn0031929
FBgn0031934 FBgn0031936
FBgn0014454 FBgn0031941 FBgn0031944 FBgn0031943 FBgn0031945 FBgn0031946
FBgn0031948 FBgn0031951 FBgn0020618 FBgn0040099 FBgn0031957 FBgn0031961
FBgn0031973 FBgn0031975
FBgn0031981 FBgn0020240
FBgn0031985 FBgn0031986 FBgn0031987 FBgn0031988
FBgn0013442 FBgn0031995 FBgn0031999 FBgn0032001 FBgn0032005
FBgn0261020 FBgn0032014
FBgn0032016 FBgn0032018
FBgn0032023 FBgn0010265 FBgn0260439
FBgn0032036 FBgn0040098
FBgn0001084 FBgn0020497 FBgn0032042
FBgn0043002 FBgn0027780
FBgn0032051 FBgn0032055 FBgn0011259
FBgn0032059 FBgn0032061
FBgn0032068 FBgn0032069
FBgn0032085 FBgn0013746
FBgn0032088 FBgn0032094
FBgn0041092 FBgn0032104 FBgn0032105 FBgn0028433 FBgn0032109
FBgn0032119 FBgn0002973 FBgn0032125 FBgn0032129 FBgn0032131
FBgn0032136 FBgn0000273
FBgn0032144 FBgn0032149
FBgn0032150 FBgn0032151 FBgn0032153 FBgn0004867
FBgn0032157 FBgn0032160 FBgn0032163
FBgn0005593 FBgn0032193
FBgn0024320 FBgn0250843 FBgn0032195 FBgn0032197 FBgn0032198 FBgn0004419 FBgn0010407
FBgn0032202 FBgn0259482
FBgn0005322 FBgn0032213
FBgn0019932 FBgn0032224
FBgn0032244 FBgn0005683 FBgn0010083 FBgn0032247 FBgn0032248 FBgn0032249
FBgn0004915 FBgn0032251 FBgn0032252
FBgn0032259 FBgn0086347
FBgn0032264 FBgn0032265 FBgn0032271 FBgn0043825 FBgn0032275 FBgn0032281 FBgn0032282 FBgn0032286 FBgn0024740 FBgn0032289
FBgn0027868 FBgn0032295 FBgn0032296
FBgn0032299 FBgn0032304 FBgn0260453
FBgn0032314 FBgn0032321 FBgn0032322 FBgn0000018
FBgn0040096 FBgn0015756 FBgn0021761 FBgn0250837 FBgn0032331
FBgn0032336 FBgn0032338 FBgn0032341
FBgn0027582 FBgn0032346
FBgn0040232 FBgn0032358 FBgn0020270 FBgn0032359 FBgn0000287 FBgn0032362 FBgn0032363
FBgn0032372 FBgn0032375 FBgn0020309 FBgn0000588 FBgn0040968 FBgn0032382 FBgn0005664 FBgn0032388
FBgn0261266 FBgn0032393
FBgn0032409 FBgn0027081 FBgn0032412 FBgn0032413 FBgn0032416 FBgn0032419
FBgn0032422 FBgn0032424
FBgn0040286 FBgn0032433
FBgn0032435 FBgn0032436
FBgn0032439 FBgn0004394
FBgn0032445 FBgn0032446
FBgn0032451 FBgn0032452 FBgn0032453 FBgn0032454 FBgn0032456 FBgn0032457 FBgn0015399 FBgn0040508 FBgn0040510
FBgn0020367 FBgn0021796
FBgn0032488 FBgn0032489
FBgn0032506 FBgn0032509 FBgn0032514
FBgn0032518 FBgn0032519
FBgn0032523 FBgn0026760
FBgn0032524 FBgn0032527 FBgn0032530
FBgn0028513 FBgn0028527
FBgn0028540 FBgn0028932
FBgn0028538 FBgn0028919 FBgn0001965 FBgn0000153
FBgn0001961 FBgn0026373
FBgn0032535 FBgn0032536 FBgn0028938 FBgn0032538
FBgn0028939 FBgn0003255
FBgn0028917 FBgn0261535 FBgn0015791
FBgn0020258 FBgn0004858 FBgn0028844 FBgn0005771
FBgn0250844 FBgn0000055
FBgn0032554 FBgn0013300 FBgn0013301 FBgn0028887 FBgn0028535
FBgn0001974 FBgn0260446 FBgn0041713 FBgn0004837
FBgn0086691 FBgn0028853
FBgn0003448 FBgn0028880 FBgn0028950 FBgn0028944 FBgn0028947 FBgn0028946 FBgn0028945 FBgn0028518 FBgn0028517 FBgn0010382 FBgn0001989
FBgn0001990 FBgn0028903
FBgn0028895 FBgn0015338
FBgn0001995 FBgn0000307
FBgn0028506 FBgn0025678
FBgn0020416 FBgn0005677
FBgn0032590 FBgn0001185
FBgn0032601 FBgn0086783 FBgn0040262 FBgn0040260
FBgn0032609 FBgn0032613 FBgn0032614 FBgn0040985 FBgn0026150 FBgn0032625
FBgn0032635 FBgn0011274
FBgn0260632 FBgn0000183
FBgn0032649 FBgn0032651
FBgn0032660 FBgn0000120
FBgn0001301 FBgn0032670
FBgn0032685 FBgn0032688 FBgn0032689
FBgn0032702 FBgn0032703
FBgn0032730 FBgn0032734 FBgn0028569 FBgn0001202 FBgn0086442
FBgn0032749 FBgn0032750
FBgn0032754 FBgn0002023
FBgn0032763 FBgn0040994
FBgn0032768 FBgn0032771 FBgn0032774
FBgn0016675 FBgn0032779
FBgn0032787 FBgn0032789
FBgn0032790 FBgn0032791 FBgn0040268 FBgn0032797
FBgn0032799 FBgn0032804
FBgn0003231 FBgn0032805 FBgn0032810
FBgn0032833 FBgn0032835 FBgn0032836
FBgn0032840 FBgn0014127
FBgn0003141 FBgn0004374
FBgn0032846 FBgn0032848 FBgn0032850 FBgn0032853
FBgn0032863 FBgn0032864 FBgn0032867 FBgn0016054
FBgn0032871 FBgn0032872
FBgn0032879 FBgn0000986
FBgn0011202 FBgn0000251
FBgn0032904 FBgn0032907
FBgn0032915 FBgn0040297
FBgn0032922 FBgn0032924 FBgn0032925 FBgn0000239 FBgn0032929 FBgn0026255 FBgn0032935 FBgn0261239 FBgn0032940 FBgn0000370 FBgn0032943
FBgn0022893 FBgn0000559 FBgn0032961 FBgn0032964 FBgn0003866
FBgn0032969 FBgn0032971
FBgn0032981 FBgn0032986
FBgn0032988 FBgn0002566 FBgn0000384 FBgn0260799 FBgn0250830 FBgn0261387 FBgn0026238
FBgn0033020 FBgn0033021
FBgn0033029 FBgn0033032 FBgn0033033 FBgn0259979 FBgn0259978 FBgn0033038 FBgn0033041
FBgn0000099 FBgn0022288
FBgn0033072 FBgn0021847 FBgn0086655 FBgn0042085
FBgn0033086 FBgn0033089
FBgn0033092 FBgn0259483 FBgn0014009 FBgn0033095
FBgn0010482 FBgn0028579 FBgn0042083
FBgn0033127 FBgn0033128 FBgn0033129 FBgn0033131 FBgn0033132
FBgn0033149 FBgn0026389 FBgn0033154 FBgn0260991
FBgn0003174 FBgn0033159 FBgn0000352 FBgn0033160 FBgn0041243 FBgn0033167 FBgn0033168 FBgn0033169 FBgn0033170 FBgn0040513
FBgn0033184 FBgn0025185
FBgn0022772 FBgn0033192 FBgn0033194
FBgn0033208 FBgn0033209 FBgn0033210 FBgn0003733 FBgn0033214 FBgn0033215 FBgn0033216 FBgn0000337 FBgn0033221 FBgn0033222 FBgn0001091
FBgn0033226 FBgn0029093
FBgn0033232 FBgn0015509
FBgn0033234 FBgn0023171 FBgn0026722 FBgn0033235 FBgn0033238 FBgn0033240 FBgn0033241 FBgn0026361 FBgn0033243 FBgn0033244 FBgn0027054
FBgn0025469 FBgn0028562 FBgn0033257 FBgn0033258
FBgn0033268 FBgn0010504 FBgn0033271 FBgn0011659
FBgn0028836 FBgn0002533 FBgn0002534
FBgn0033312 FBgn0033315 FBgn0033316
FBgn0043576 FBgn0043575
FBgn0005695 FBgn0086784 FBgn0027585
FBgn0004921 FBgn0002552 FBgn0033348 FBgn0033351 FBgn0033352
FBgn0033358 FBgn0033359 FBgn0033362 FBgn0033364 FBgn0033368
FBgn0033379 FBgn0033382
FBgn0033388 FBgn0033389
FBgn0015477 FBgn0002567 FBgn0033391 FBgn0015561 FBgn0010114 FBgn0020621 FBgn0026326
FBgn0028408 FBgn0033404 FBgn0040775 FBgn0033405
FBgn0029092 FBgn0033421
FBgn0033427 FBgn0033431 FBgn0010342
FBgn0033438 FBgn0023143 FBgn0033439 FBgn0027589
FBgn0040093 FBgn0033449
FBgn0033452 FBgn0023180 FBgn0023175 FBgn0033454 FBgn0011241 FBgn0033460
FBgn0033465 FBgn0033466
FBgn0013435 FBgn0028560 FBgn0033484
FBgn0250840 FBgn0033512
FBgn0033513 FBgn0033515
FBgn0033540 FBgn0033541 FBgn0033542
FBgn0033547 FBgn0033549
FBgn0033551 FBgn0033555
FBgn0033564 FBgn0033566 FBgn0017414 FBgn0033570 FBgn0033571
FBgn0033579 FBgn0033580 FBgn0003396 FBgn0033582 FBgn0033584 FBgn0033590 FBgn0033591
FBgn0033581 FBgn0040764
FBgn0033601 FBgn0086519
FBgn0033605 FBgn0033608
FBgn0033609 FBgn0033610 FBgn0040763
FBgn0025373 FBgn0033616
FBgn0026385 FBgn0003382
FBgn0033623 FBgn0001276 FBgn0024188
FBgn0033631 FBgn0015872 FBgn0033635 FBgn0000581 FBgn0001269 FBgn0033636 FBgn0033638 FBgn0033639 FBgn0044020 FBgn0033644 FBgn0040491 FBgn0033645
FBgn0033663 FBgn0033667
FBgn0024732 FBgn0028407
FBgn0033706 FBgn0061197 FBgn0033714 FBgn0033715
FBgn0033718 FBgn0033723
FBgn0033730 FBgn0033733

4
FBgn0067779 FBgn0031214
FBgn0005278 FBgn0031219 FBgn0031220 FBgn0001142 FBgn0031227
FBgn0031233 FBgn0022246 FBgn0031239 FBgn0086856
FBgn0020622 FBgn0031250 FBgn0031251

X
FBgn0031208 FBgn0031209
FBgn0031219 FBgn0031220 FBgn0025683
FBgn0031228 FBgn0016977
FBgn0022246 FBgn0086912 FBgn0031244 FBgn0025686 FBgn0017457 FBgn0020622 FBgn0031248 FBgn0031249
FBgn0031251 FBgn0003278 FBgn0002593 FBgn0031255
FBgn0003963 FBgn0031261
FBgn0021874 FBgn0031266 FBgn0031268
FBgn0040106 FBgn0040107 FBgn0026438
FBgn0011244 FBgn0031276
FBgn0029095 FBgn0031292
FBgn0031298 FBgn0031302 FBgn0031305
FBgn0031327 FBgn0026141 FBgn0031335 FBgn0031343 FBgn0031344 FBgn0031345 FBgn0026398 FBgn0261509 FBgn0031351
FBgn0031374 FBgn0031376 FBgn0031378 FBgn0031381 FBgn0003557
FBgn0040718 FBgn0040717 FBgn0031388 FBgn0031389
FBgn0031403 FBgn0011832 FBgn0031410 FBgn0028570 FBgn0031412
FBgn0031406 FBgn0031407
FBgn0031426 FBgn0000490
FBgn0031431 FBgn0041337 FBgn0026778 FBgn0031435
FBgn0031450 FBgn0250906
FBgn0031458 FBgn0019830
FBgn0002989 FBgn0025681 FBgn0031489
FBgn0031493 FBgn0031497
FBgn0031519 FBgn0031523 FBgn0031526 FBgn0031528 FBgn0031529 FBgn0016698
FBgn0031535 FBgn0031537 FBgn0031538 FBgn0005616 FBgn0031540
FBgn0031542 FBgn0014396
FBgn0031545 FBgn0031549
FBgn0031554 FBgn0000721 FBgn0031558
FBgn0031560 FBgn0031562
FBgn0003386 FBgn0004893 FBgn0031573 FBgn0003430 FBgn0004567
FBgn0031574 FBgn0031579 FBgn0031581 FBgn0026394 FBgn0040102
FBgn0010473 FBgn0028482 FBgn0026319
FBgn0027609 FBgn0025684
FBgn0031607 FBgn0019982 FBgn0031608
FBgn0031611 FBgn0031619 FBgn0000227
FBgn0031629 FBgn0031632 FBgn0031636
FBgn0031640 FBgn0031643
FBgn0031653 FBgn0031654
FBgn0031664 FBgn0031670
FBgn0046776 FBgn0031695 FBgn0031696 FBgn0016076 FBgn0031697 FBgn0031702 FBgn0031703 FBgn0031707
FBgn0031700 FBgn0016920 FBgn0031708
FBgn0031713 FBgn0031715 FBgn0031716 FBgn0031717 FBgn0031719
FBgn0020429 FBgn0031725
FBgn0031729 FBgn0031730
FBgn0031734 FBgn0031737
FBgn0031738 FBgn0031741
FBgn0003979 FBgn0086265 FBgn0031757
FBgn0031762 FBgn0001170 FBgn0031764
FBgn0029161 FBgn0031769
FBgn0031773 FBgn0031775 FBgn0031776 FBgn0031777 FBgn0028419 FBgn0031781 FBgn0031782 FBgn0031783
FBgn0031786 FBgn0026755
FBgn0043854 FBgn0031812
FBgn0031817 FBgn0086357 FBgn0031820
FBgn0031844 FBgn0000392 FBgn0028990
FBgn0026196 FBgn0031871
FBgn0031874 FBgn0031877
FBgn0031878 FBgn0021944 FBgn0026170 FBgn0016978
FBgn0031887 FBgn0031893 FBgn0031897
FBgn0243517 FBgn0031902 FBgn0031903
FBgn0045495 FBgn0031923 FBgn0031926 FBgn0031927 FBgn0040299 FBgn0031929 FBgn0031930 FBgn0031934
FBgn0031941 FBgn0031945 FBgn0003961
FBgn0025687 FBgn0002527 FBgn0020618 FBgn0004177 FBgn0040099 FBgn0045038
FBgn0031974 FBgn0031975
FBgn0044323 FBgn0031980 FBgn0031981 FBgn0011230 FBgn0010287 FBgn0031987 FBgn0031988
FBgn0031997 FBgn0031998
FBgn0261020 FBgn0032016
FBgn0032024 FBgn0010265 FBgn0032029
FBgn0260439 FBgn0032031
FBgn0032035 FBgn0040098
FBgn0032039 FBgn0032040
FBgn0001084 FBgn0020497
FBgn0027932 FBgn0027490
FBgn0032053 FBgn0032054 FBgn0032055 FBgn0016122 FBgn0011259
FBgn0001114 FBgn0032057
FBgn0003209 FBgn0032068
FBgn0032075 FBgn0032076 FBgn0032077 FBgn0032078
FBgn0032080 FBgn0032082 FBgn0040963
FBgn0032089 FBgn0032095
FBgn0032105 FBgn0032109 FBgn0010314
FBgn0026439 FBgn0032111 FBgn0032115 FBgn0032116 FBgn0032117 FBgn0032119 FBgn0004868 FBgn0032123 FBgn0032124 FBgn0032129 FBgn0032131 FBgn0032132
FBgn0032162 FBgn0032168
FBgn0032169 FBgn0032171 FBgn0032170
FBgn0043456 FBgn0032175 FBgn0027600 FBgn0032178
FBgn0026379 FBgn0259482
FBgn0260749 FBgn0032208
FBgn0032214 FBgn0027491
FBgn0032224 FBgn0032225 FBgn0032228 FBgn0003087 FBgn0032230
FBgn0032233 FBgn0032234
FBgn0032236 FBgn0000413 FBgn0032237
FBgn0003942 FBgn0032244 FBgn0022268 FBgn0032247 FBgn0032249
FBgn0032246 FBgn0010083
FBgn0032258 FBgn0032259 FBgn0032261 FBgn0010398
FBgn0032276 FBgn0032282 FBgn0032286
FBgn0032290 FBgn0032291
FBgn0032293 FBgn0032294
FBgn0032303 FBgn0032305
FBgn0069354 FBgn0032309
FBgn0000018 FBgn0041781
FBgn0000146 FBgn0040096
FBgn0032336 FBgn0032340 FBgn0032341
FBgn0032361 FBgn0032362 FBgn0032364
FBgn0046212 FBgn0032368 FBgn0015400 FBgn0032370 FBgn0032371
FBgn0005664 FBgn0032387 FBgn0032391 FBgn0014019
FBgn0032404 FBgn0032405
FBgn0003145 FBgn0032407 FBgn0032408 FBgn0028707 FBgn0027081
FBgn0041195 FBgn0032428
FBgn0032434 FBgn0032436 FBgn0032437 FBgn0032444 FBgn0032445 FBgn0032447 FBgn0032448
FBgn0032446 FBgn0032449
FBgn0032457 FBgn0015399
FBgn0032462 FBgn0020367 FBgn0032464 FBgn0032465
FBgn0020368 FBgn0032469
FBgn0024291 FBgn0032477 FBgn0032479
FBgn0032482 FBgn0032485
FBgn0032486 FBgn0032487 FBgn0032488 FBgn0032489 FBgn0032492
FBgn0032491 FBgn0032494
FBgn0028406 FBgn0040973
FBgn0032506 FBgn0032511 FBgn0032514 FBgn0025724 FBgn0032518 FBgn0032520
FBgn0032527 FBgn0023407 FBgn0028942
FBgn0028941 FBgn0028513 FBgn0028527 FBgn0028848 FBgn0028847 FBgn0024846
FBgn0019890 FBgn0025115
FBgn0028904 FBgn0028526 FBgn0028531
FBgn0020258 FBgn0028871
FBgn0028855 FBgn0032549 FBgn0032551 FBgn0032553 FBgn0032554 FBgn0013300 FBgn0040228 FBgn0028535
FBgn0041713 FBgn0001977 FBgn0004837 FBgn0003970 FBgn0028879
FBgn0259982 FBgn0028850
FBgn0032563 FBgn0001983 FBgn0020371
FBgn0001990 FBgn0041183 FBgn0028514
FBgn0045827 FBgn0028520
FBgn0028897 FBgn0001994 FBgn0040079 FBgn0032582
FBgn0011708 FBgn0001086
FBgn0032585 FBgn0032586
FBgn0032590 FBgn0086907 FBgn0032597
FBgn0261068 FBgn0032601
FBgn0086783 FBgn0040262
FBgn0040261 FBgn0086673
FBgn0032624 FBgn0032629
FBgn0032634 FBgn0011274
FBgn0032637 FBgn0032638
FBgn0000183 FBgn0032642 FBgn0032643 FBgn0032644 FBgn0032645 FBgn0032646 FBgn0032647 FBgn0032648
FBgn0032656 FBgn0032660 FBgn0000120 FBgn0032663 FBgn0032665 FBgn0041184
FBgn0032673 FBgn0032677
FBgn0032684 FBgn0032685 FBgn0032690
FBgn0015553 FBgn0005617
FBgn0027074 FBgn0032713 FBgn0032715 FBgn0032717
FBgn0032726 FBgn0032728 FBgn0032729 FBgn0032731 FBgn0032732 FBgn0032734
FBgn0086710 FBgn0001202 FBgn0086442
FBgn0086441 FBgn0032749
FBgn0032751 FBgn0002023 FBgn0032755 FBgn0000075
FBgn0086444 FBgn0086447 FBgn0010300 FBgn0032763 FBgn0010097 FBgn0024245
FBgn0032771 FBgn0032772
FBgn0000964 FBgn0032787
